# Supplementary material for: Metagenomics reveals functional synergy and novel polysaccharide utilization loci in the Castor canadensis fecal microbiome
Source: ISME J. 2018 Jul 16;12(11):2757–69. doi: 10.1038/s41396-018-0215-9 (PMC6193987; doi:10.1038/s41396-018-0215-9)
Supplement: Supplementary file 9 — Table S1 [file 41396_2018_215_MOESM9_ESM.xlsx]

## Sheet: OTU table 
Supplementary Table 1. SSU rRNA gene pyrotag OTU counts
OTU	Template ID	Maximum identity	Counts	Consensus Lineage
109	JQ225907	94.3	4	Archaea;Thaumarchaeota;Marine Group I;Candidatus Nitrosopumilus;uncultured marine archaeon
57	GQ264419	93.7	2	Bacteria;Actinobacteria;Actinobacteria;Micrococcales;Microbacteriaceae;S24526;uncultured bacterium
397	DQ168843	90.4	9	Bacteria;Actinobacteria;Coriobacteriia;Coriobacteriales;Coriobacteriaceae;Atopobium;uncultured Olsenella sp.
744	EU474337	90	6	Bacteria;Actinobacteria;Coriobacteriia;Coriobacteriales;Coriobacteriaceae;Enterorhabdus;uncultured bacterium
624	JF096230	90.6	3	Bacteria;Actinobacteria;Coriobacteriia;Coriobacteriales;Coriobacteriaceae;uncultured;uncultured bacterium
141	AF371909	89.4	2	Bacteria;Bacteroidetes;Bacteroidia;Bacteroidales;Bacteroidaceae;Bacteroides;uncultured bacterium
790	FJ682162	89.8	17	Bacteria;Bacteroidetes;Bacteroidia;Bacteroidales;Bacteroidaceae;Bacteroides;uncultured bacterium
277	HQ741136	90.4	45	Bacteria;Bacteroidetes;Bacteroidia;Bacteroidales;Bacteroidaceae;Bacteroides;uncultured bacterium
776	FJ682162	90.4	82	Bacteria;Bacteroidetes;Bacteroidia;Bacteroidales;Bacteroidaceae;Bacteroides;uncultured bacterium
684	AM275521	90.5	3	Bacteria;Bacteroidetes;Bacteroidia;Bacteroidales;Bacteroidaceae;Bacteroides;uncultured bacterium
732	FJ682162	91.1	2	Bacteria;Bacteroidetes;Bacteroidia;Bacteroidales;Bacteroidaceae;Bacteroides;uncultured bacterium
504	FJ681307	91.5	22	Bacteria;Bacteroidetes;Bacteroidia;Bacteroidales;Bacteroidaceae;Bacteroides;uncultured bacterium
508	FJ682162	93	142	Bacteria;Bacteroidetes;Bacteroidia;Bacteroidales;Bacteroidaceae;Bacteroides;uncultured bacterium
229	DQ824473	93.3	73	Bacteria;Bacteroidetes;Bacteroidia;Bacteroidales;Bacteroidaceae;Bacteroides;uncultured bacterium
715	AF132259	93.4	15	Bacteria;Bacteroidetes;Bacteroidia;Bacteroidales;Bacteroidaceae;Bacteroides;uncultured bacterium adhufec303
128	FJ440049	92.4	22	Bacteria;Bacteroidetes;Bacteroidia;Bacteroidales;Bacteroidaceae;Bacteroides;uncultured Bacteroides sp.
530	HQ789790	91	10	Bacteria;Bacteroidetes;Bacteroidia;Bacteroidales;Bacteroidaceae;Bacteroides;uncultured organism
139	HQ742664	92.5	52	Bacteria;Bacteroidetes;Bacteroidia;Bacteroidales;Bacteroidaceae;Bacteroides;uncultured organism
15	EU772083	89.2	10	Bacteria;Bacteroidetes;Bacteroidia;Bacteroidales;BS11 gut group;uncultured bacterium
144	DQ807536	85.4	2	Bacteria;Bacteroidetes;Bacteroidia;Bacteroidales;Porphyromonadaceae;Barnesiella;uncultured bacterium
801	AY160852	86.2	2	Bacteria;Bacteroidetes;Bacteroidia;Bacteroidales;Porphyromonadaceae;Paludibacter;uncultured bacterium
648	EU472248	88.9	2	Bacteria;Bacteroidetes;Bacteroidia;Bacteroidales;Porphyromonadaceae;Parabacteroides;uncultured bacterium
219	DQ456115	90.5	3	Bacteria;Bacteroidetes;Bacteroidia;Bacteroidales;Porphyromonadaceae;Parabacteroides;uncultured bacterium
564	DQ456115	91.7	31	Bacteria;Bacteroidetes;Bacteroidia;Bacteroidales;Porphyromonadaceae;Parabacteroides;uncultured bacterium
772	HQ761452	88.5	11	Bacteria;Bacteroidetes;Bacteroidia;Bacteroidales;Porphyromonadaceae;Parabacteroides;uncultured organism
819	HQ759954	91.5	29	Bacteria;Bacteroidetes;Bacteroidia;Bacteroidales;Porphyromonadaceae;Parabacteroides;uncultured organism
646	GQ867361	87.7	49	Bacteria;Bacteroidetes;Bacteroidia;Bacteroidales;Prevotellaceae;Prevotella;uncultured bacterium
48	EU778920	91.3	9	Bacteria;Bacteroidetes;Bacteroidia;Bacteroidales;Prevotellaceae;Prevotella;uncultured bacterium
836	EU778920	92.4	2	Bacteria;Bacteroidetes;Bacteroidia;Bacteroidales;Prevotellaceae;Prevotella;uncultured bacterium
613	EU465995	89.5	33	Bacteria;Bacteroidetes;Bacteroidia;Bacteroidales;Prevotellaceae;uncultured;uncultured bacterium
7	EU475494	91.2	2	Bacteria;Bacteroidetes;Bacteroidia;Bacteroidales;Prevotellaceae;uncultured;uncultured bacterium
704	GQ448044	93.5	2	Bacteria;Bacteroidetes;Bacteroidia;Bacteroidales;Rikenellaceae;Alistipes;uncultured bacterium
372	DQ905710	94.6	47	Bacteria;Bacteroidetes;Bacteroidia;Bacteroidales;Rikenellaceae;Alistipes;uncultured bacterium
522	EF100039	96.5	5	Bacteria;Bacteroidetes;Bacteroidia;Bacteroidales;Rikenellaceae;Alistipes;uncultured bacterium
371	FJ880083	78.2	6	Bacteria;Bacteroidetes;Bacteroidia;Bacteroidales;S24-7;uncultured bacterium
546	AB606318	86.8	2	Bacteria;Bacteroidetes;Bacteroidia;Bacteroidales;S24-7;uncultured bacterium
27	EF099980	87.3	4	Bacteria;Bacteroidetes;Bacteroidia;Bacteroidales;S24-7;uncultured bacterium
230	EF099765	87.8	49	Bacteria;Bacteroidetes;Bacteroidia;Bacteroidales;S24-7;uncultured bacterium
374	EU510596	88.4	94	Bacteria;Bacteroidetes;Bacteroidia;Bacteroidales;S24-7;uncultured bacterium
561	FM874542	89.2	2	Bacteria;Bacteroidetes;Bacteroidia;Bacteroidales;S24-7;uncultured bacterium
380	EU771204	89.7	2	Bacteria;Bacteroidetes;Bacteroidia;Bacteroidales;S24-7;uncultured bacterium
185	DQ824142	89.9	46	Bacteria;Bacteroidetes;Bacteroidia;Bacteroidales;S24-7;uncultured bacterium
451	FJ880652	90	6	Bacteria;Bacteroidetes;Bacteroidia;Bacteroidales;S24-7;uncultured bacterium
364	EF604497	90.1	39	Bacteria;Bacteroidetes;Bacteroidia;Bacteroidales;S24-7;uncultured bacterium
449	FJ881098	90.2	24	Bacteria;Bacteroidetes;Bacteroidia;Bacteroidales;S24-7;uncultured bacterium
742	HM123974	90.3	11	Bacteria;Bacteroidetes;Bacteroidia;Bacteroidales;S24-7;uncultured bacterium
168	EU510667	90.4	2	Bacteria;Bacteroidetes;Bacteroidia;Bacteroidales;S24-7;uncultured bacterium
29	EU779316	90.7	11	Bacteria;Bacteroidetes;Bacteroidia;Bacteroidales;S24-7;uncultured bacterium
91	EU771204	90.9	5	Bacteria;Bacteroidetes;Bacteroidia;Bacteroidales;S24-7;uncultured bacterium
751	EF096473	90.9	12	Bacteria;Bacteroidetes;Bacteroidia;Bacteroidales;S24-7;uncultured bacterium
781	HM124104	91	3	Bacteria;Bacteroidetes;Bacteroidia;Bacteroidales;S24-7;uncultured bacterium
745	EU779316	91.1	103	Bacteria;Bacteroidetes;Bacteroidia;Bacteroidales;S24-7;uncultured bacterium
127	AY916146	91.2	76	Bacteria;Bacteroidetes;Bacteroidia;Bacteroidales;S24-7;uncultured bacterium
426	JQ084585	91.3	11	Bacteria;Bacteroidetes;Bacteroidia;Bacteroidales;S24-7;uncultured bacterium
693	EU505117	91.5	10	Bacteria;Bacteroidetes;Bacteroidia;Bacteroidales;S24-7;uncultured bacterium
26	FJ679916	91.5	31	Bacteria;Bacteroidetes;Bacteroidia;Bacteroidales;S24-7;uncultured bacterium
687	JN413779	91.5	205	Bacteria;Bacteroidetes;Bacteroidia;Bacteroidales;S24-7;uncultured bacterium
735	FJ880083	91.6	3	Bacteria;Bacteroidetes;Bacteroidia;Bacteroidales;S24-7;uncultured bacterium
803	EU456613	91.6	14	Bacteria;Bacteroidetes;Bacteroidia;Bacteroidales;S24-7;uncultured bacterium
459	EU779316	91.6	84	Bacteria;Bacteroidetes;Bacteroidia;Bacteroidales;S24-7;uncultured bacterium
795	EU451397	91.8	8	Bacteria;Bacteroidetes;Bacteroidia;Bacteroidales;S24-7;uncultured bacterium
104	EF406863	91.8	28	Bacteria;Bacteroidetes;Bacteroidia;Bacteroidales;S24-7;uncultured bacterium
614	HM124188	91.9	2	Bacteria;Bacteroidetes;Bacteroidia;Bacteroidales;S24-7;uncultured bacterium
628	FJ880652	91.9	429	Bacteria;Bacteroidetes;Bacteroidia;Bacteroidales;S24-7;uncultured bacterium
242	FM874542	91.9	467	Bacteria;Bacteroidetes;Bacteroidia;Bacteroidales;S24-7;uncultured bacterium
607	EF097194	92.4	11	Bacteria;Bacteroidetes;Bacteroidia;Bacteroidales;S24-7;uncultured bacterium
346	FJ880083	92.6	4	Bacteria;Bacteroidetes;Bacteroidia;Bacteroidales;S24-7;uncultured bacterium
123	HM124010	92.8	13	Bacteria;Bacteroidetes;Bacteroidia;Bacteroidales;S24-7;uncultured bacterium
271	FJ880096	93	3	Bacteria;Bacteroidetes;Bacteroidia;Bacteroidales;S24-7;uncultured bacterium
240	EF406844	93	16	Bacteria;Bacteroidetes;Bacteroidia;Bacteroidales;S24-7;uncultured bacterium
78	HM124188	93.2	6	Bacteria;Bacteroidetes;Bacteroidia;Bacteroidales;S24-7;uncultured bacterium
272	FJ684583	93.3	9	Bacteria;Bacteroidetes;Bacteroidia;Bacteroidales;S24-7;uncultured bacterium
512	HM124195	93.6	2	Bacteria;Bacteroidetes;Bacteroidia;Bacteroidales;S24-7;uncultured bacterium
645	AJ290033	90.9	2	Bacteria;Bacteroidetes;Cytophagia;Cytophagales;Cytophagaceae;Arcicella;uncultured bacterium GKS2-216
200	JQ316669	87.6	2	Bacteria;Bacteroidetes;Cytophagia;Cytophagales;Cytophagaceae;Emticicia;Emticicia sp. KJ033
199	EF520595	88.6	2	Bacteria;Bacteroidetes;Cytophagia;Cytophagales;Cytophagaceae;Emticicia;uncultured Sphingobacteria bacterium
329	JF703569	90.9	8	Bacteria;Bacteroidetes;Cytophagia;Cytophagales;Cytophagaceae;Flexibacter;uncultured Bacteroidetes bacterium
737	JF703594	92.4	8	Bacteria;Bacteroidetes;Cytophagia;Cytophagales;Cytophagaceae;Flexibacter;uncultured Sphingobacteriales bacterium
34	GQ472128	91.7	32	Bacteria;Bacteroidetes;Cytophagia;Cytophagales;Cytophagaceae;Rudanella;uncultured bacterium
593	JF028528	90.7	6	Bacteria;Bacteroidetes;Cytophagia;Cytophagales;Cytophagaceae;uncultured;uncultured bacterium
587	HQ111170	93	3	Bacteria;Bacteroidetes;Flavobacteria;Flavobacteriales;Cryomorphaceae;Fluviicola;uncultured Fluviicola sp.
738	EF685359	94.6	24	Bacteria;Bacteroidetes;Flavobacteria;Flavobacteriales;Flavobacteriaceae;Chryseobacterium;Chryseobacterium hungaricum
572	DQ520176	96.6	4	Bacteria;Bacteroidetes;Flavobacteria;Flavobacteriales;Flavobacteriaceae;Cloacibacterium;uncultured bacterium
598	JF693993	94.3	4	Bacteria;Bacteroidetes;Flavobacteria;Flavobacteriales;Flavobacteriaceae;Flavobacterium;Flavobacterium sp. HL-17
260	JN679211	96.3	190	Bacteria;Bacteroidetes;Flavobacteria;Flavobacteriales;Flavobacteriaceae;Flavobacterium;Flavobacterium sp. JJ004
59	EU244044	96.7	3	Bacteria;Bacteroidetes;Flavobacteria;Flavobacteriales;Flavobacteriaceae;Flavobacterium;uncultured bacterium
90	FJ263934	89.6	10	Bacteria;Bacteroidetes;Sphingobacteriia;Sphingobacteriales;Chitinophagaceae;Ferruginibacter;Chitinophagaceae bacterium HU1-GB11
210	DQ640678	90.1	27	Bacteria;Bacteroidetes;Sphingobacteriia;Sphingobacteriales;Chitinophagaceae;Ferruginibacter;uncultured Bacteroidetes bacterium
532	AB600392	91.4	3	Bacteria;Bacteroidetes;Sphingobacteriia;Sphingobacteriales;Chitinophagaceae;Sediminibacterium;uncultured bacterium
520	HM129278	87.7	8	Bacteria;Bacteroidetes;Sphingobacteriia;Sphingobacteriales;Chitinophagaceae;uncultured;uncultured bacterium
232	EU937987	91.2	4	Bacteria;Bacteroidetes;Sphingobacteriia;Sphingobacteriales;Chitinophagaceae;uncultured;uncultured bacterium
297	FM872812	94.1	7	Bacteria;Bacteroidetes;Sphingobacteriia;Sphingobacteriales;Chitinophagaceae;uncultured;uncultured bacterium
774	JN656927	92.5	11	Bacteria;Bacteroidetes;Sphingobacteriia;Sphingobacteriales;env.OPS 17;uncultured Bacteroidetes bacterium
553	AY947969	94.9	2	Bacteria;Bacteroidetes;Sphingobacteriia;Sphingobacteriales;env.OPS 17;uncultured Bacteroidetes bacterium
828	EU104144	88.3	10	Bacteria;Bacteroidetes;Sphingobacteriia;Sphingobacteriales;NS11-12 marine group;uncultured bacterium
651	EU104036	86.2	2	Bacteria;Bacteroidetes;Sphingobacteriia;Sphingobacteriales;Saprospiraceae;uncultured;uncultured bacterium
154	JN440595	84.1	5	Bacteria;Bacteroidetes;Sphingobacteriia;Sphingobacteriales;Saprospiraceae;uncultured;uncultured organism
256	JN440595	84.3	5	Bacteria;Bacteroidetes;Sphingobacteriia;Sphingobacteriales;Saprospiraceae;uncultured;uncultured organism
583	GQ397077	88.2	3	Bacteria;Chlorobi;Chlorobia;Chlorobiales;SJA-28;uncultured bacterium
849	EU474510	82	2	Bacteria;Cyanobacteria;4C0d-2;uncultured bacterium
462	JQ084388	83.3	4	Bacteria;Cyanobacteria;4C0d-2;uncultured bacterium
5	AF468341	89.4	12	Bacteria;Cyanobacteria;Chloroplast;uncultured bacterium
618	JN398116	94.5	3	Bacteria;Cyanobacteria;Chloroplast;uncultured bacterium
600	HQ385616	87.7	2	Bacteria;Cyanobacteria;SM1D11;uncultured bacterium
491	HQ385616	89.5	2	Bacteria;Cyanobacteria;SM1D11;uncultured bacterium
739	GQ864254	90.1	6	Bacteria;Elusimicrobia;Elusimicrobia;Elusimicrobiales;Elusimicrobiaceae;Elusimicrobium;uncultured bacterium
156	GQ864254	91.6	8	Bacteria;Elusimicrobia;Elusimicrobia;Elusimicrobiales;Elusimicrobiaceae;Elusimicrobium;uncultured bacterium
187	FJ880809	99	10	Bacteria;Elusimicrobia;Elusimicrobia;Elusimicrobiales;Elusimicrobiaceae;Elusimicrobium;uncultured bacterium
389	D87677.1	93.3	26	Bacteria;Firmicutes;Bacilli;Lactobacillales;Aerococcaceae;Aerococcus;Aerococcus urinaeequi
495	GQ358886	91	2	Bacteria;Firmicutes;Bacilli;Lactobacillales;Aerococcaceae;Aerococcus;uncultured bacterium
634	EU510714	91.8	2	Bacteria;Firmicutes;Bacilli;Lactobacillales;Lactobacillaceae;Lactobacillus;uncultured bacterium
468	FR824043	97.3	86	Bacteria;Firmicutes;Bacilli;Lactobacillales;Streptococcaceae;Streptococcus;Streptococcus gallolyticus subsp. gallolyticus ATCC BAA-2069
115	HQ788229	95.5	7	Bacteria;Firmicutes;Bacilli;Lactobacillales;Streptococcaceae;Streptococcus;uncultured organism
443	EU772257	90.3	2	Bacteria;Firmicutes;Clostridia;Clostridiales;Christensenellaceae;uncultured;uncultured bacterium
138	FJ675988	95.3	2	Bacteria;Firmicutes;Clostridia;Clostridiales;Clostridiaceae;Clostridium;uncultured bacterium
79	X76649.1	92.8	11	Bacteria;Firmicutes;Clostridia;Clostridiales;Clostridiaceae;Sarcina;Sarcina ventriculi
151	EU773293	89.5	5	Bacteria;Firmicutes;Clostridia;Clostridiales;Family XIII Incertae Sedis;Incertae Sedis;uncultured bacterium
499	DQ801119	89.2	4	Bacteria;Firmicutes;Clostridia;Clostridiales;Family XIII Incertae Sedis;uncultured;uncultured bacterium
845	GU303978	88.5	4	Bacteria;Firmicutes;Clostridia;Clostridiales;Lachnospiraceae;Acetitomaculum;uncultured rumen bacterium
775	AM277375	85.3	2	Bacteria;Firmicutes;Clostridia;Clostridiales;Lachnospiraceae;Anaerosporobacter;uncultured bacterium
568	FJ680740	86.9	3	Bacteria;Firmicutes;Clostridia;Clostridiales;Lachnospiraceae;Anaerosporobacter;uncultured bacterium
686	FJ680740	88	3	Bacteria;Firmicutes;Clostridia;Clostridiales;Lachnospiraceae;Anaerosporobacter;uncultured bacterium
438	AM277375	88.3	2	Bacteria;Firmicutes;Clostridia;Clostridiales;Lachnospiraceae;Anaerosporobacter;uncultured bacterium
93	FJ680740	89.5	836	Bacteria;Firmicutes;Clostridia;Clostridiales;Lachnospiraceae;Anaerosporobacter;uncultured bacterium
766	AM277375	89.9	2	Bacteria;Firmicutes;Clostridia;Clostridiales;Lachnospiraceae;Anaerosporobacter;uncultured bacterium
559	AM277375	90	2	Bacteria;Firmicutes;Clostridia;Clostridiales;Lachnospiraceae;Anaerosporobacter;uncultured bacterium
218	EU778575	90.1	6	Bacteria;Firmicutes;Clostridia;Clostridiales;Lachnospiraceae;Anaerostipes;uncultured bacterium
208	X94964.1	91.5	3	Bacteria;Firmicutes;Clostridia;Clostridiales;Lachnospiraceae;Blautia;Blautia schinkii
268	DQ807323	87.6	5	Bacteria;Firmicutes;Clostridia;Clostridiales;Lachnospiraceae;Blautia;uncultured bacterium
193	DQ807323	87.8	9	Bacteria;Firmicutes;Clostridia;Clostridiales;Lachnospiraceae;Blautia;uncultured bacterium
244	DQ805272	88.2	2	Bacteria;Firmicutes;Clostridia;Clostridiales;Lachnospiraceae;Blautia;uncultured bacterium
46	DQ810139	88.3	4	Bacteria;Firmicutes;Clostridia;Clostridiales;Lachnospiraceae;Blautia;uncultured bacterium
157	AB506237	88.6	8	Bacteria;Firmicutes;Clostridia;Clostridiales;Lachnospiraceae;Blautia;uncultured bacterium
437	FJ683155	89.9	5	Bacteria;Firmicutes;Clostridia;Clostridiales;Lachnospiraceae;Blautia;uncultured bacterium
23	EU459761	90.3	2	Bacteria;Firmicutes;Clostridia;Clostridiales;Lachnospiraceae;Blautia;uncultured bacterium
205	EF405003	90.3	2	Bacteria;Firmicutes;Clostridia;Clostridiales;Lachnospiraceae;Blautia;uncultured bacterium
249	GQ175398	90.4	4	Bacteria;Firmicutes;Clostridia;Clostridiales;Lachnospiraceae;Blautia;uncultured bacterium
0	DQ825139	90.5	7	Bacteria;Firmicutes;Clostridia;Clostridiales;Lachnospiraceae;Blautia;uncultured bacterium
228	DQ825139	90.5	16	Bacteria;Firmicutes;Clostridia;Clostridiales;Lachnospiraceae;Blautia;uncultured bacterium
822	DQ801911	90.7	46	Bacteria;Firmicutes;Clostridia;Clostridiales;Lachnospiraceae;Blautia;uncultured bacterium
166	DQ824381	90.9	35	Bacteria;Firmicutes;Clostridia;Clostridiales;Lachnospiraceae;Blautia;uncultured bacterium
254	EU475187	91.2	7	Bacteria;Firmicutes;Clostridia;Clostridiales;Lachnospiraceae;Blautia;uncultured bacterium
533	FJ677175	91.4	20	Bacteria;Firmicutes;Clostridia;Clostridiales;Lachnospiraceae;Blautia;uncultured bacterium
562	EU466810	92	4	Bacteria;Firmicutes;Clostridia;Clostridiales;Lachnospiraceae;Blautia;uncultured bacterium
612	GQ156194	92	175	Bacteria;Firmicutes;Clostridia;Clostridiales;Lachnospiraceae;Blautia;uncultured bacterium
560	AB506237	92.2	245	Bacteria;Firmicutes;Clostridia;Clostridiales;Lachnospiraceae;Blautia;uncultured bacterium
850	GQ157597	92.4	33	Bacteria;Firmicutes;Clostridia;Clostridiales;Lachnospiraceae;Blautia;uncultured bacterium
436	EU773453	92.5	11	Bacteria;Firmicutes;Clostridia;Clostridiales;Lachnospiraceae;Blautia;uncultured bacterium
740	HQ767193	90.1	169	Bacteria;Firmicutes;Clostridia;Clostridiales;Lachnospiraceae;Blautia;uncultured organism
621	HQ751383	90.7	47	Bacteria;Firmicutes;Clostridia;Clostridiales;Lachnospiraceae;Blautia;uncultured organism
496	HQ762028	92.2	4	Bacteria;Firmicutes;Clostridia;Clostridiales;Lachnospiraceae;Blautia;uncultured organism
509	HQ789685	93.5	3	Bacteria;Firmicutes;Clostridia;Clostridiales;Lachnospiraceae;Blautia;uncultured organism
445	HQ789685	94.2	89	Bacteria;Firmicutes;Clostridia;Clostridiales;Lachnospiraceae;Blautia;uncultured organism
659	EU469484	87.6	8	Bacteria;Firmicutes;Clostridia;Clostridiales;Lachnospiraceae;Coprococcus;uncultured bacterium
53	DQ810099	89.6	4	Bacteria;Firmicutes;Clostridia;Clostridiales;Lachnospiraceae;Coprococcus;uncultured bacterium
233	DQ810099	89.6	198	Bacteria;Firmicutes;Clostridia;Clostridiales;Lachnospiraceae;Coprococcus;uncultured bacterium
319	FJ678945	90	2	Bacteria;Firmicutes;Clostridia;Clostridiales;Lachnospiraceae;Coprococcus;uncultured bacterium
276	AB506312	90.1	15	Bacteria;Firmicutes;Clostridia;Clostridiales;Lachnospiraceae;Coprococcus;uncultured bacterium
341	FJ678945	91	3	Bacteria;Firmicutes;Clostridia;Clostridiales;Lachnospiraceae;Coprococcus;uncultured bacterium
502	EU461740	91.2	2	Bacteria;Firmicutes;Clostridia;Clostridiales;Lachnospiraceae;Coprococcus;uncultured bacterium
524	FJ678306	91.3	80	Bacteria;Firmicutes;Clostridia;Clostridiales;Lachnospiraceae;Coprococcus;uncultured bacterium
120	DQ796689	91.7	27	Bacteria;Firmicutes;Clostridia;Clostridiales;Lachnospiraceae;Coprococcus;uncultured bacterium
117	HQ759599	89.8	2	Bacteria;Firmicutes;Clostridia;Clostridiales;Lachnospiraceae;Coprococcus;uncultured organism
623	HQ750821	90.1	2	Bacteria;Firmicutes;Clostridia;Clostridiales;Lachnospiraceae;Coprococcus;uncultured organism
503	HQ765902	90.4	2	Bacteria;Firmicutes;Clostridia;Clostridiales;Lachnospiraceae;Coprococcus;uncultured organism
345	HQ750821	92	3	Bacteria;Firmicutes;Clostridia;Clostridiales;Lachnospiraceae;Coprococcus;uncultured organism
162	DQ809998	91.1	2	Bacteria;Firmicutes;Clostridia;Clostridiales;Lachnospiraceae;Dorea;uncultured bacterium
807	EU462089	92.1	6	Bacteria;Firmicutes;Clostridia;Clostridiales;Lachnospiraceae;Dorea;uncultured bacterium
38	DQ799891	92.9	306	Bacteria;Firmicutes;Clostridia;Clostridiales;Lachnospiraceae;Dorea;uncultured bacterium
778	EU473535	91.4	4	Bacteria;Firmicutes;Clostridia;Clostridiales;Lachnospiraceae;Hespellia;uncultured bacterium
413	EU728703	91.8	12	Bacteria;Firmicutes;Clostridia;Clostridiales;Lachnospiraceae;Incertae Sedis;Clostridiaceae bacterium DJF_B063
152	X71848.1	89.7	2	Bacteria;Firmicutes;Clostridia;Clostridiales;Lachnospiraceae;Incertae Sedis;Clostridium celerecrescens
752	AB649276	94.1	3	Bacteria;Firmicutes;Clostridia;Clostridiales;Lachnospiraceae;Incertae Sedis;Clostridium propionicum
301	AF202259	91.3	2	Bacteria;Firmicutes;Clostridia;Clostridiales;Lachnospiraceae;Incertae Sedis;Eubacterium oxidoreducens
573	DQ809880	86.7	4	Bacteria;Firmicutes;Clostridia;Clostridiales;Lachnospiraceae;Incertae Sedis;uncultured bacterium
89	AF349427	88.4	14	Bacteria;Firmicutes;Clostridia;Clostridiales;Lachnospiraceae;Incertae Sedis;uncultured bacterium
620	DQ809880	88.4	123	Bacteria;Firmicutes;Clostridia;Clostridiales;Lachnospiraceae;Incertae Sedis;uncultured bacterium
116	EU777427	88.9	3	Bacteria;Firmicutes;Clostridia;Clostridiales;Lachnospiraceae;Incertae Sedis;uncultured bacterium
549	DQ823839	89.1	2	Bacteria;Firmicutes;Clostridia;Clostridiales;Lachnospiraceae;Incertae Sedis;uncultured bacterium
668	EF031005	89.4	10	Bacteria;Firmicutes;Clostridia;Clostridiales;Lachnospiraceae;Incertae Sedis;uncultured bacterium
552	FJ684819	90.1	4	Bacteria;Firmicutes;Clostridia;Clostridiales;Lachnospiraceae;Incertae Sedis;uncultured bacterium
420	EU773298	90.1	5	Bacteria;Firmicutes;Clostridia;Clostridiales;Lachnospiraceae;Incertae Sedis;uncultured bacterium
433	EU459907	90.5	4	Bacteria;Firmicutes;Clostridia;Clostridiales;Lachnospiraceae;Incertae Sedis;uncultured bacterium
149	DQ823839	90.7	2	Bacteria;Firmicutes;Clostridia;Clostridiales;Lachnospiraceae;Incertae Sedis;uncultured bacterium
854	EU469473	90.7	2	Bacteria;Firmicutes;Clostridia;Clostridiales;Lachnospiraceae;Incertae Sedis;uncultured bacterium
391	EU774429	90.7	3	Bacteria;Firmicutes;Clostridia;Clostridiales;Lachnospiraceae;Incertae Sedis;uncultured bacterium
410	EU459643	90.7	3	Bacteria;Firmicutes;Clostridia;Clostridiales;Lachnospiraceae;Incertae Sedis;uncultured bacterium
335	DQ801969	90.7	6	Bacteria;Firmicutes;Clostridia;Clostridiales;Lachnospiraceae;Incertae Sedis;uncultured bacterium
571	DQ808879	91.2	2	Bacteria;Firmicutes;Clostridia;Clostridiales;Lachnospiraceae;Incertae Sedis;uncultured bacterium
724	DQ808200	91.4	3	Bacteria;Firmicutes;Clostridia;Clostridiales;Lachnospiraceae;Incertae Sedis;uncultured bacterium
488	GQ136792	91.6	2	Bacteria;Firmicutes;Clostridia;Clostridiales;Lachnospiraceae;Incertae Sedis;uncultured bacterium
153	GQ157610	91.6	127	Bacteria;Firmicutes;Clostridia;Clostridiales;Lachnospiraceae;Incertae Sedis;uncultured bacterium
578	DQ797586	92.2	235	Bacteria;Firmicutes;Clostridia;Clostridiales;Lachnospiraceae;Incertae Sedis;uncultured bacterium
682	EF025257	92.3	4	Bacteria;Firmicutes;Clostridia;Clostridiales;Lachnospiraceae;Incertae Sedis;uncultured bacterium
713	DQ823839	92.4	167	Bacteria;Firmicutes;Clostridia;Clostridiales;Lachnospiraceae;Incertae Sedis;uncultured bacterium
669	EU778561	92.5	2	Bacteria;Firmicutes;Clostridia;Clostridiales;Lachnospiraceae;Incertae Sedis;uncultured bacterium
98	DQ800097	92.8	52	Bacteria;Firmicutes;Clostridia;Clostridiales;Lachnospiraceae;Incertae Sedis;uncultured bacterium
430	HQ759580	92.2	7	Bacteria;Firmicutes;Clostridia;Clostridiales;Lachnospiraceae;Incertae Sedis;uncultured organism
150	HQ763808	92.6	3	Bacteria;Firmicutes;Clostridia;Clostridiales;Lachnospiraceae;Incertae Sedis;uncultured organism
142	GQ327868	87.5	5	Bacteria;Firmicutes;Clostridia;Clostridiales;Lachnospiraceae;Incertae Sedis;uncultured rumen bacterium
838	GQ327868	90.2	16	Bacteria;Firmicutes;Clostridia;Clostridiales;Lachnospiraceae;Incertae Sedis;uncultured rumen bacterium
265	GQ896804	92.5	25	Bacteria;Firmicutes;Clostridia;Clostridiales;Lachnospiraceae;Lachnospira;uncultured bacterium
354	EU462142	91.5	2	Bacteria;Firmicutes;Clostridia;Clostridiales;Lachnospiraceae;Marvinbryantia;uncultured bacterium
145	FJ880217	92.7	11	Bacteria;Firmicutes;Clostridia;Clostridiales;Lachnospiraceae;Marvinbryantia;uncultured bacterium
356	DQ810001	93.3	3	Bacteria;Firmicutes;Clostridia;Clostridiales;Lachnospiraceae;Marvinbryantia;uncultured bacterium
49	DQ809847	90.2	6	Bacteria;Firmicutes;Clostridia;Clostridiales;Lachnospiraceae;Moryella;uncultured bacterium
179	DQ806189	89.5	2	Bacteria;Firmicutes;Clostridia;Clostridiales;Lachnospiraceae;Pseudobutyrivibrio;uncultured bacterium
137	DQ797844	90	2	Bacteria;Firmicutes;Clostridia;Clostridiales;Lachnospiraceae;Pseudobutyrivibrio;uncultured bacterium
184	FJ680178	91.5	64	Bacteria;Firmicutes;Clostridia;Clostridiales;Lachnospiraceae;Pseudobutyrivibrio;uncultured bacterium
685	EU462163	92.3	2	Bacteria;Firmicutes;Clostridia;Clostridiales;Lachnospiraceae;Pseudobutyrivibrio;uncultured bacterium
446	FJ672768	93.8	183	Bacteria;Firmicutes;Clostridia;Clostridiales;Lachnospiraceae;Pseudobutyrivibrio;uncultured bacterium
709	FJ681918	94.3	3	Bacteria;Firmicutes;Clostridia;Clostridiales;Lachnospiraceae;Pseudobutyrivibrio;uncultured bacterium
411	HQ790238	94.2	48	Bacteria;Firmicutes;Clostridia;Clostridiales;Lachnospiraceae;Pseudobutyrivibrio;uncultured organism
784	AF371616	87.9	2	Bacteria;Firmicutes;Clostridia;Clostridiales;Lachnospiraceae;Roseburia;uncultured bacterium
592	AF371611	89.2	13	Bacteria;Firmicutes;Clostridia;Clostridiales;Lachnospiraceae;Roseburia;uncultured bacterium
683	DQ795308	89.7	77	Bacteria;Firmicutes;Clostridia;Clostridiales;Lachnospiraceae;Roseburia;uncultured bacterium
332	AF371616	90.4	3	Bacteria;Firmicutes;Clostridia;Clostridiales;Lachnospiraceae;Roseburia;uncultured bacterium
226	EU771586	90.5	3	Bacteria;Firmicutes;Clostridia;Clostridiales;Lachnospiraceae;Roseburia;uncultured bacterium
216	DQ807051	90.5	57	Bacteria;Firmicutes;Clostridia;Clostridiales;Lachnospiraceae;Roseburia;uncultured bacterium
721	EU475261	90.8	9	Bacteria;Firmicutes;Clostridia;Clostridiales;Lachnospiraceae;Roseburia;uncultured bacterium
728	FJ684629	91.4	26	Bacteria;Firmicutes;Clostridia;Clostridiales;Lachnospiraceae;Roseburia;uncultured bacterium
163	AF371611	91.4	317	Bacteria;Firmicutes;Clostridia;Clostridiales;Lachnospiraceae;Roseburia;uncultured bacterium
172	DQ795348	91.5	111	Bacteria;Firmicutes;Clostridia;Clostridiales;Lachnospiraceae;Roseburia;uncultured bacterium
62	DQ795348	91.7	6	Bacteria;Firmicutes;Clostridia;Clostridiales;Lachnospiraceae;Roseburia;uncultured bacterium
708	DQ793475	91.9	53	Bacteria;Firmicutes;Clostridia;Clostridiales;Lachnospiraceae;Roseburia;uncultured bacterium
294	DQ799854	92.3	4	Bacteria;Firmicutes;Clostridia;Clostridiales;Lachnospiraceae;Roseburia;uncultured bacterium
439	HM269152	92.8	47	Bacteria;Firmicutes;Clostridia;Clostridiales;Lachnospiraceae;Roseburia;uncultured bacterium
466	DQ795094	93.2	6	Bacteria;Firmicutes;Clostridia;Clostridiales;Lachnospiraceae;Roseburia;uncultured bacterium
114	HM269152	93.7	14	Bacteria;Firmicutes;Clostridia;Clostridiales;Lachnospiraceae;Roseburia;uncultured bacterium
639	HQ748888	86.7	2	Bacteria;Firmicutes;Clostridia;Clostridiales;Lachnospiraceae;Roseburia;uncultured organism
673	GQ897165	86.8	3	Bacteria;Firmicutes;Clostridia;Clostridiales;Lachnospiraceae;uncultured;uncultured bacterium
30	DQ825138	87.5	4	Bacteria;Firmicutes;Clostridia;Clostridiales;Lachnospiraceae;uncultured;uncultured bacterium
281	DQ801510	88.6	282	Bacteria;Firmicutes;Clostridia;Clostridiales;Lachnospiraceae;uncultured;uncultured bacterium
455	EU774639	88.8	13	Bacteria;Firmicutes;Clostridia;Clostridiales;Lachnospiraceae;uncultured;uncultured bacterium
217	DQ805861	89.3	6	Bacteria;Firmicutes;Clostridia;Clostridiales;Lachnospiraceae;uncultured;uncultured bacterium
461	EF405118	89.4	2	Bacteria;Firmicutes;Clostridia;Clostridiales;Lachnospiraceae;uncultured;uncultured bacterium
60	DQ794642	89.8	15	Bacteria;Firmicutes;Clostridia;Clostridiales;Lachnospiraceae;uncultured;uncultured bacterium
72	EU778274	89.8	103	Bacteria;Firmicutes;Clostridia;Clostridiales;Lachnospiraceae;uncultured;uncultured bacterium
310	FJ681188	90.6	2	Bacteria;Firmicutes;Clostridia;Clostridiales;Lachnospiraceae;uncultured;uncultured bacterium
407	EU458462	90.6	2	Bacteria;Firmicutes;Clostridia;Clostridiales;Lachnospiraceae;uncultured;uncultured bacterium
402	EU459694	90.7	2	Bacteria;Firmicutes;Clostridia;Clostridiales;Lachnospiraceae;uncultured;uncultured bacterium
213	EF098447	90.7	3	Bacteria;Firmicutes;Clostridia;Clostridiales;Lachnospiraceae;uncultured;uncultured bacterium
1	EU462074	90.7	27	Bacteria;Firmicutes;Clostridia;Clostridiales;Lachnospiraceae;uncultured;uncultured bacterium
798	GQ896614	90.8	3	Bacteria;Firmicutes;Clostridia;Clostridiales;Lachnospiraceae;uncultured;uncultured bacterium
644	EU459671	90.9	45	Bacteria;Firmicutes;Clostridia;Clostridiales;Lachnospiraceae;uncultured;uncultured bacterium
707	EU778601	91.1	3	Bacteria;Firmicutes;Clostridia;Clostridiales;Lachnospiraceae;uncultured;uncultured bacterium
222	GQ448134	91.3	7	Bacteria;Firmicutes;Clostridia;Clostridiales;Lachnospiraceae;uncultured;uncultured bacterium
605	EU464286	91.4	6	Bacteria;Firmicutes;Clostridia;Clostridiales;Lachnospiraceae;uncultured;uncultured bacterium
143	EF404210	91.5	2	Bacteria;Firmicutes;Clostridia;Clostridiales;Lachnospiraceae;uncultured;uncultured bacterium
631	EU466070	91.6	3	Bacteria;Firmicutes;Clostridia;Clostridiales;Lachnospiraceae;uncultured;uncultured bacterium
307	EU778596	91.7	62	Bacteria;Firmicutes;Clostridia;Clostridiales;Lachnospiraceae;uncultured;uncultured bacterium
579	EU779079	91.7	69	Bacteria;Firmicutes;Clostridia;Clostridiales;Lachnospiraceae;uncultured;uncultured bacterium
641	EU778601	92	6	Bacteria;Firmicutes;Clostridia;Clostridiales;Lachnospiraceae;uncultured;uncultured bacterium
595	DQ797430	92.2	2	Bacteria;Firmicutes;Clostridia;Clostridiales;Lachnospiraceae;uncultured;uncultured bacterium
338	FJ503970	92.3	37	Bacteria;Firmicutes;Clostridia;Clostridiales;Lachnospiraceae;uncultured;uncultured bacterium
342	GQ864252	92.4	4	Bacteria;Firmicutes;Clostridia;Clostridiales;Lachnospiraceae;uncultured;uncultured bacterium
70	EU462186	92.5	11	Bacteria;Firmicutes;Clostridia;Clostridiales;Lachnospiraceae;uncultured;uncultured bacterium
467	EF099948	93.2	37	Bacteria;Firmicutes;Clostridia;Clostridiales;Lachnospiraceae;uncultured;uncultured bacterium
378	GQ493722	94.7	4	Bacteria;Firmicutes;Clostridia;Clostridiales;Lachnospiraceae;uncultured;uncultured bacterium
601	HQ759705	91.9	3	Bacteria;Firmicutes;Clostridia;Clostridiales;Lachnospiraceae;uncultured;uncultured organism
699	HQ792171	92	26	Bacteria;Firmicutes;Clostridia;Clostridiales;Lachnospiraceae;uncultured;uncultured organism
344	AF371741	89.9	4	Bacteria;Firmicutes;Clostridia;Clostridiales;Ruminococcaceae;Anaerotruncus;uncultured bacterium
471	AF371741	90.1	3	Bacteria;Firmicutes;Clostridia;Clostridiales;Ruminococcaceae;Anaerotruncus;uncultured bacterium
12	EU509946	90.2	466	Bacteria;Firmicutes;Clostridia;Clostridiales;Ruminococcaceae;Anaerotruncus;uncultured bacterium
100	GQ871738	92.3	3	Bacteria;Firmicutes;Clostridia;Clostridiales;Ruminococcaceae;Anaerotruncus;uncultured bacterium
36	DQ905899	86.7	8	Bacteria;Firmicutes;Clostridia;Clostridiales;Ruminococcaceae;Faecalibacterium;uncultured bacterium
167	DQ796297	88.7	9	Bacteria;Firmicutes;Clostridia;Clostridiales;Ruminococcaceae;Faecalibacterium;uncultured bacterium
692	DQ825202	89.4	28	Bacteria;Firmicutes;Clostridia;Clostridiales;Ruminococcaceae;Faecalibacterium;uncultured bacterium
105	DQ804552	92	8	Bacteria;Firmicutes;Clostridia;Clostridiales;Ruminococcaceae;Faecalibacterium;uncultured bacterium
456	HQ790982	86.2	39	Bacteria;Firmicutes;Clostridia;Clostridiales;Ruminococcaceae;Faecalibacterium;uncultured organism
442	DQ799069	95.4	3	Bacteria;Firmicutes;Clostridia;Clostridiales;Ruminococcaceae;Flavonifractor;uncultured bacterium
370	GQ159244	89.6	5	Bacteria;Firmicutes;Clostridia;Clostridiales;Ruminococcaceae;Incertae Sedis;uncultured bacterium
480	EU508153	89.6	17	Bacteria;Firmicutes;Clostridia;Clostridiales;Ruminococcaceae;Incertae Sedis;uncultured bacterium
106	GQ898372	89.9	6	Bacteria;Firmicutes;Clostridia;Clostridiales;Ruminococcaceae;Incertae Sedis;uncultured bacterium
717	GQ158591	91.8	7	Bacteria;Firmicutes;Clostridia;Clostridiales;Ruminococcaceae;Incertae Sedis;uncultured bacterium
169	EU771679	91.9	7	Bacteria;Firmicutes;Clostridia;Clostridiales;Ruminococcaceae;Incertae Sedis;uncultured bacterium
192	GQ175456	93.4	9	Bacteria;Firmicutes;Clostridia;Clostridiales;Ruminococcaceae;Incertae Sedis;uncultured bacterium
834	FJ881146	94.2	6	Bacteria;Firmicutes;Clostridia;Clostridiales;Ruminococcaceae;Incertae Sedis;uncultured bacterium
392	HQ789511	87.9	13	Bacteria;Firmicutes;Clostridia;Clostridiales;Ruminococcaceae;Incertae Sedis;uncultured organism
678	EU728724	93	16	Bacteria;Firmicutes;Clostridia;Clostridiales;Ruminococcaceae;Oscillibacter;Lactobacillales bacterium DJF_B280
384	AB218315	93.8	8	Bacteria;Firmicutes;Clostridia;Clostridiales;Ruminococcaceae;Oscillibacter;uncultured Bacilli bacterium
288	EU009759	92.9	48	Bacteria;Firmicutes;Clostridia;Clostridiales;Ruminococcaceae;Oscillospira;uncultured bacterium
20	EF405016	93.7	2	Bacteria;Firmicutes;Clostridia;Clostridiales;Ruminococcaceae;Oscillospira;uncultured bacterium
287	JN559553	94.5	2	Bacteria;Firmicutes;Clostridia;Clostridiales;Ruminococcaceae;Oscillospira;uncultured bacterium
52	EU472230	81.2	2	Bacteria;Firmicutes;Clostridia;Clostridiales;Ruminococcaceae;Ruminococcus;uncultured bacterium
662	EF445158	84.9	2	Bacteria;Firmicutes;Clostridia;Clostridiales;Ruminococcaceae;Ruminococcus;uncultured bacterium
257	EU777835	85.2	3	Bacteria;Firmicutes;Clostridia;Clostridiales;Ruminococcaceae;Ruminococcus;uncultured bacterium
576	AF371754	89.7	7	Bacteria;Firmicutes;Clostridia;Clostridiales;Ruminococcaceae;Ruminococcus;uncultured bacterium
594	GQ897218	90.3	125	Bacteria;Firmicutes;Clostridia;Clostridiales;Ruminococcaceae;Ruminococcus;uncultured bacterium
414	EU472230	91.2	14	Bacteria;Firmicutes;Clostridia;Clostridiales;Ruminococcaceae;Ruminococcus;uncultured bacterium
853	AF371744	91.5	3	Bacteria;Firmicutes;Clostridia;Clostridiales;Ruminococcaceae;Ruminococcus;uncultured bacterium
476	FJ879664	92	12	Bacteria;Firmicutes;Clostridia;Clostridiales;Ruminococcaceae;Ruminococcus;uncultured bacterium
337	EU465557	92.4	2	Bacteria;Firmicutes;Clostridia;Clostridiales;Ruminococcaceae;Ruminococcus;uncultured bacterium
58	FJ683793	88.2	2	Bacteria;Firmicutes;Clostridia;Clostridiales;Ruminococcaceae;Subdoligranulum;uncultured bacterium
176	EU771811	91	25	Bacteria;Firmicutes;Clostridia;Clostridiales;Ruminococcaceae;Subdoligranulum;uncultured bacterium
87	EU459849	91.1	5	Bacteria;Firmicutes;Clostridia;Clostridiales;Ruminococcaceae;Subdoligranulum;uncultured bacterium
424	FJ680858	91.8	187	Bacteria;Firmicutes;Clostridia;Clostridiales;Ruminococcaceae;Subdoligranulum;uncultured bacterium
6	EU475053	93.3	6	Bacteria;Firmicutes;Clostridia;Clostridiales;Ruminococcaceae;Subdoligranulum;uncultured bacterium
107	EU774426	87.2	67	Bacteria;Firmicutes;Clostridia;Clostridiales;Ruminococcaceae;uncultured;uncultured bacterium
343	DQ805593	87.6	4	Bacteria;Firmicutes;Clostridia;Clostridiales;Ruminococcaceae;uncultured;uncultured bacterium
677	HM124053	90.4	4	Bacteria;Firmicutes;Clostridia;Clostridiales;Ruminococcaceae;uncultured;uncultured bacterium
417	EU504335	91	6	Bacteria;Firmicutes;Clostridia;Clostridiales;Ruminococcaceae;uncultured;uncultured bacterium
633	EU779046	91.3	3	Bacteria;Firmicutes;Clostridia;Clostridiales;Ruminococcaceae;uncultured;uncultured bacterium
202	DQ905910	91.5	2	Bacteria;Firmicutes;Clostridia;Clostridiales;Ruminococcaceae;uncultured;uncultured bacterium
215	EU504335	92.9	6	Bacteria;Firmicutes;Clostridia;Clostridiales;Ruminococcaceae;uncultured;uncultured bacterium
783	HM124053	93.4	193	Bacteria;Firmicutes;Clostridia;Clostridiales;Ruminococcaceae;uncultured;uncultured bacterium
799	FJ677534	93.7	3	Bacteria;Firmicutes;Clostridia;Clostridiales;Ruminococcaceae;uncultured;uncultured bacterium
754	FJ683858	94.1	18	Bacteria;Firmicutes;Clostridia;Clostridiales;Ruminococcaceae;uncultured;uncultured bacterium
516	GQ897980	94.5	31	Bacteria;Firmicutes;Clostridia;Clostridiales;Ruminococcaceae;uncultured;uncultured bacterium
756	EU775274	95.9	4	Bacteria;Firmicutes;Clostridia;Clostridiales;Ruminococcaceae;uncultured;uncultured bacterium
22	AF371948	96.7	15	Bacteria;Firmicutes;Clostridia;Clostridiales;Ruminococcaceae;uncultured;uncultured bacterium
108	HQ762192	90	2	Bacteria;Firmicutes;Clostridia;Clostridiales;Ruminococcaceae;uncultured;uncultured organism
393	FJ680477	90.6	43	Bacteria;Firmicutes;Clostridia;Clostridiales;Veillonellaceae;Phascolarctobacterium;uncultured bacterium
652	EU503772	88.3	2	Bacteria;Firmicutes;Erysipelotrichi;Erysipelotrichales;Erysipelotrichaceae;Allobaculum;uncultured bacterium
334	FJ880479	91.1	122	Bacteria;Firmicutes;Erysipelotrichi;Erysipelotrichales;Erysipelotrichaceae;Allobaculum;uncultured bacterium
548	DQ777940	93	4	Bacteria;Firmicutes;Erysipelotrichi;Erysipelotrichales;Erysipelotrichaceae;Allobaculum;uncultured bacterium
132	EU511220	95.8	13	Bacteria;Firmicutes;Erysipelotrichi;Erysipelotrichales;Erysipelotrichaceae;Allobaculum;uncultured bacterium
195	EF515662	90.4	9	Bacteria;Firmicutes;Erysipelotrichi;Erysipelotrichales;Erysipelotrichaceae;Incertae Sedis;uncultured bacterium
846	FJ370887	79.7	2	Bacteria;Firmicutes;Erysipelotrichi;Erysipelotrichales;Erysipelotrichaceae;uncultured;uncultured bacterium
405	JQ084933	91.7	2	Bacteria;Firmicutes;Erysipelotrichi;Erysipelotrichales;Erysipelotrichaceae;uncultured;uncultured bacterium
716	FJ370887	93.4	3	Bacteria;Firmicutes;Erysipelotrichi;Erysipelotrichales;Erysipelotrichaceae;uncultured;uncultured bacterium
599	FJ370887	98.2	236	Bacteria;Firmicutes;Erysipelotrichi;Erysipelotrichales;Erysipelotrichaceae;uncultured;uncultured bacterium
441	EU834774	91.2	6	Bacteria;Proteobacteria;Alphaproteobacteria;Rhizobiales;Methylobacteriaceae;Meganema;uncultured bacterium
315	EU472139	90.3	14	Bacteria;Proteobacteria;Alphaproteobacteria;Rhodospirillales;Rhodospirillaceae;Thalassospira;uncultured bacterium
155	GQ222227		3	Bacteria;Proteobacteria;Alphaproteobacteria;Rickettsiales;mitochondria;Heterosigma akashiwo
543	GU940758	84	3	Bacteria;Proteobacteria;Alphaproteobacteria;Rickettsiales;mitochondria;uncultured bacterium
691	JN177587	98.4	3	Bacteria;Proteobacteria;Alphaproteobacteria;SAR11 clade;Surface 1;uncultured Pelagibacter sp.
746	DQ450761	95.2	15	Bacteria;Proteobacteria;Alphaproteobacteria;Sphingomonadales;Sphingomonadaceae;Novosphingobium;uncultured alpha proteobacterium
792	HQ178754	95.8	6	Bacteria;Proteobacteria;Alphaproteobacteria;Sphingomonadales;Sphingomonadaceae;Novosphingobium;uncultured bacterium
706	FJ891030	96.9	3	Bacteria;Proteobacteria;Alphaproteobacteria;Sphingomonadales;Sphingomonadaceae;Novosphingobium;uncultured bacterium
428	HM773526	93.8	3	Bacteria;Proteobacteria;Alphaproteobacteria;Sphingomonadales;Sphingomonadaceae;Sandarakinorhabdus;uncultured bacterium
448	HQ436496	93.1	2	Bacteria;Proteobacteria;Alphaproteobacteria;Sphingomonadales;Sphingomonadaceae;Sphingomonas;Sphingomonas sp. enrichment culture clone 01SU4-P
558	DQ905687	90	2	Bacteria;Proteobacteria;Betaproteobacteria;Burkholderiales;Alcaligenaceae;Parasutterella;uncultured bacterium
250	HQ789870	89.1	14	Bacteria;Proteobacteria;Betaproteobacteria;Burkholderiales;Alcaligenaceae;Parasutterella;uncultured organism
349	HQ789870	89.8	164	Bacteria;Proteobacteria;Betaproteobacteria;Burkholderiales;Alcaligenaceae;Parasutterella;uncultured organism
181	HQ789870	90.3	2	Bacteria;Proteobacteria;Betaproteobacteria;Burkholderiales;Alcaligenaceae;Parasutterella;uncultured organism
160	HQ789870	93.7	2	Bacteria;Proteobacteria;Betaproteobacteria;Burkholderiales;Alcaligenaceae;Parasutterella;uncultured organism
750	HQ906951	97.5	21	Bacteria;Proteobacteria;Betaproteobacteria;Burkholderiales;Burkholderiaceae;Cupriavidus;Cupriavidus sp. HBU08095
247	JN679185	86.4	8	Bacteria;Proteobacteria;Betaproteobacteria;Burkholderiales;Comamonadaceae;Aquabacterium;uncultured Aquabacterium sp.
649	X95837.1	93.4	33	Bacteria;Proteobacteria;Betaproteobacteria;Burkholderiales;Comamonadaceae;Chlorochromatium;uncultured bacterium
597	GQ340220	90.3	3	Bacteria;Proteobacteria;Betaproteobacteria;Burkholderiales;Comamonadaceae;Paucibacter;uncultured bacterium
720	HQ178726	92.2	4	Bacteria;Proteobacteria;Betaproteobacteria;Burkholderiales;Comamonadaceae;Paucibacter;uncultured bacterium
809	EU340221	91.5	3	Bacteria;Proteobacteria;Betaproteobacteria;Burkholderiales;Comamonadaceae;uncultured;uncultured bacterium
453	EU340221	92.6	725	Bacteria;Proteobacteria;Betaproteobacteria;Burkholderiales;Comamonadaceae;uncultured;uncultured bacterium
284	HQ003493	80.9	9	Bacteria;Proteobacteria;Betaproteobacteria;Burkholderiales;Comamonadaceae;uncultured;uncultured Burkholderiales bacterium
164	HQ003493	86.3	2	Bacteria;Proteobacteria;Betaproteobacteria;Burkholderiales;Comamonadaceae;uncultured;uncultured Burkholderiales bacterium
575	HQ003493	90.8	2	Bacteria;Proteobacteria;Betaproteobacteria;Burkholderiales;Comamonadaceae;uncultured;uncultured Burkholderiales bacterium
629	HQ003493	92.7	2	Bacteria;Proteobacteria;Betaproteobacteria;Burkholderiales;Comamonadaceae;uncultured;uncultured Burkholderiales bacterium
367	EU776404	89.2	12	Bacteria;Proteobacteria;Betaproteobacteria;Burkholderiales;Oxalobacteraceae;Massilia;uncultured bacterium
730	FJ719094	96.8	5	Bacteria;Proteobacteria;Betaproteobacteria;Burkholderiales;Oxalobacteraceae;Massilia;uncultured bacterium
32	ACDP0100	94.4	4	Bacteria;Proteobacteria;Betaproteobacteria;Burkholderiales;Oxalobacteraceae;Oxalobacter;Oxalobacter formigenes HOxBLS
563	JN869206	94.4	4	Bacteria;Proteobacteria;Betaproteobacteria;Burkholderiales;Oxalobacteraceae;Undibacterium;uncultured bacterium
19	GQ388794	95.4	9	Bacteria;Proteobacteria;Betaproteobacteria;Burkholderiales;Oxalobacteraceae;Undibacterium;uncultured bacterium
696	JN032821	90.5	2	Bacteria;Proteobacteria;Betaproteobacteria;Neisseriales;Neisseriaceae;Stenoxybacter;uncultured bacterium
313	HM481335	90.7	2	Bacteria;Proteobacteria;Betaproteobacteria;Neisseriales;Neisseriaceae;uncultured;uncultured bacterium
10	JF808885	91.7	2	Bacteria;Proteobacteria;Betaproteobacteria;Rhodocyclales;Rhodocyclaceae;uncultured;uncultured Dechloromonas sp.
514	HQ114152	91	4	Bacteria;Proteobacteria;Deltaproteobacteria;Myxococcales;Nannocystineae;Nannocystaceae;Nannocystis;uncultured bacterium
390	X74680.1	92.7	3	Bacteria;Proteobacteria;Gammaproteobacteria;Aeromonadales;Aeromonadaceae;Aeromonas;Aeromonas salmonicida
121	GQ156304	94.6	18	Bacteria;Proteobacteria;Gammaproteobacteria;Enterobacteriales;Enterobacteriaceae;Escherichia-Shigella;uncultured bacterium
198	GQ155274	96.7	10	Bacteria;Proteobacteria;Gammaproteobacteria;Enterobacteriales;Enterobacteriaceae;Escherichia-Shigella;uncultured bacterium
351	GQ349419	90.7	2	Bacteria;Proteobacteria;Gammaproteobacteria;Oceanospirillales;SUP05 cluster;uncultured gamma proteobacterium
534	JN182690	91.4	2	Bacteria;Proteobacteria;Gammaproteobacteria;Pseudomonadales;Moraxellaceae;Psychrobacter;Psychrobacter pacificensis
111	DQ336976	94.6	3	Bacteria;Proteobacteria;Gammaproteobacteria;Pseudomonadales;Moraxellaceae;uncultured bacterium
270	AY212727	93.4	5	Bacteria;Proteobacteria;Gammaproteobacteria;Pseudomonadales;Pseudomonadaceae;Cellvibrio;uncultured bacterium
820	JN679142	97.8	4	Bacteria;Proteobacteria;Gammaproteobacteria;Pseudomonadales;Pseudomonadaceae;Pseudomonas;uncultured Pseudomonas sp.
800	FM201081	90.2	4	Bacteria;Proteobacteria;Gammaproteobacteria;Xanthomonadales;Sinobacteraceae;uncultured;uncultured bacterium
24	FJ226566	93.5	2	Bacteria;Tenericutes;Mollicutes;Mycoplasmatales;Mycoplasmataceae;Mycoplasma;Mycoplasma sp. LR5794
729	FM201077	87.4	12	Bacteria;Verrucomicrobia;OPB35 soil group;uncultured bacterium
797	JF769618	90.4	4	Bacteria;Verrucomicrobia;Opitutae;Puniceicoccales;Puniceicoccaceae;Pelagicoccus;uncultured bacterium
802	FJ716028	96.8	3	Bacteria;Verrucomicrobia;Verrucomicrobiae;Verrucomicrobiales;Verrucomicrobiaceae;uncultured;uncultured bacterium
291	JQ311862	90.2	3	Bacteria;Verrucomicrobia;Verrucomicrobiae;Verrucomicrobiales;Verrucomicrobiaceae;Verrucomicrobium;uncultured bacterium
479	FJ577822	88.4	14	Eukaryota;Amoebozoa;Discosea;Flabellinia;Vannellida;Vannella;uncultured Amoebozoa
65	AJ314605	85.8	7	Eukaryota;Amoebozoa;Lobosa;Tubulinea;Euamoebida;Amoeba;Amoeba leningradensis
207	U42796.1	97	4	Eukaryota;Archaeplastida;Chloroplastida;Charophyta;Phragmoplastophyta;Streptophyta;Embryophyta;Tracheophyta;Spermatophyta;Magnoliophyta;Liliopsida;Zea;Zea mays
604	AF207055	99	2	Eukaryota;Archaeplastida;Chloroplastida;Charophyta;Phragmoplastophyta;Streptophyta;Embryophyta;Tracheophyta;Spermatophyta;Magnoliophyta;Sapindales;Xanthoceras;Xanthoceras sorbifolium
8	AJ416103	90.2	4	Eukaryota;Archaeplastida;Chloroplastida;Chlorophyta;Ulvophyceae;Pseudendocloniopsis;Pseudendocloniopsis botryoides
550	AF026588	95.4	2	Eukaryota;Opisthokonta;Fungi;Basidiomycota;Agaricomycotina;Agaricomycetes;Stereum;Stereum hirsutum
99	AY082996	85.8	11	Eukaryota;Opisthokonta;Fungi;LKM11;uncultured eukaryote
764	JN054697	92.7	7	Eukaryota;Opisthokonta;Holozoa;Choanomonada;Craspedida;AP-dino18S-4;uncultured eukaryote
95	HQ219345	90.7	8	Eukaryota;Opisthokonta;Holozoa;Choanomonada;Craspedida;Lagenoeca;uncultured choanoflagellate
227	AY745610	77.6	7	Eukaryota;Opisthokonta;Metazoa;Arthropoda;Hexapoda;Insecta;Glypholoma pustuliferum
585	AY745610	90.5	3	Eukaryota;Opisthokonta;Metazoa;Arthropoda;Hexapoda;Insecta;Glypholoma pustuliferum
444	AY745610	93.4	217	Eukaryota;Opisthokonta;Metazoa;Arthropoda;Hexapoda;Insecta;Glypholoma pustuliferum
134	GU556146	93.6	2	Eukaryota;Opisthokonta;Metazoa;Arthropoda;Hexapoda;Insecta;Sitaphe parallelipennis
236	EF364226	90.5	3	Eukaryota;Opisthokonta;Metazoa;Craniata;Craniata;Amphibia;Sphaenorhynchus lacteus (Orinoco lime treefrog)
61	ABRT0109	94.3	11	Eukaryota;Opisthokonta;Metazoa;Craniata;Craniata;Mammalia;Tarsius syrichta (Philippine tarsier)
224	AJ966507	87.5	5	Eukaryota;Opisthokonta;Metazoa;Nematoda;Chromadorea;Monhysteridae;Tridentulus sp. PDL-2005
690	EU196013	89.8	2	Eukaryota;Opisthokonta;Metazoa;Nematoda;Chromadorea;Rhabditidae;Choriorhabditis cristata
642	DQ089732	98.1	2	Eukaryota;Opisthokonta;Metazoa;Rotifera;Rotifera;Philodinidae;Anomopus telphusae
825	HM030739	84.3	30	Eukaryota;SAR;Alveolata;Ciliophora;Intramacronucleata;Conthreep;Oligohymenophorea;Hymenostomatia;Colpidium striatum
452	HM030739	99.1	2	Eukaryota;SAR;Alveolata;Ciliophora;Intramacronucleata;Conthreep;Oligohymenophorea;Hymenostomatia;Colpidium striatum
457	AY082994	94	61	Eukaryota;SAR;Alveolata;Ciliophora;Intramacronucleata;Conthreep;Oligohymenophorea;Peritrichia;uncultured eukaryote
173	FJ577812	99.8	29	Eukaryota;SAR;Alveolata;Ciliophora;Intramacronucleata;Conthreep;Phyllopharyngea;Cyrtophoria;Chilodonella;uncultured ciliate
4	FJ577819	95.3	5	Eukaryota;SAR;Alveolata;Ciliophora;Intramacronucleata;Conthreep;Phyllopharyngea;Cyrtophoria;Trithigmostoma;uncultured ciliate
569	FJ577827	88.6	9	Eukaryota;SAR;Alveolata;Ciliophora;Intramacronucleata;Spirotrichea;Euplotia;Aspidisca;uncultured ciliate
851	AJ867633	90.9	2	Eukaryota;SAR;Rhizaria;Cercozoa;Glissomonadida;Heteromita;uncultured cercozoan
42	EU567255	82.3	8	Eukaryota;SAR;Rhizaria;Cercozoa;Incertae Sedis;Gymnophrys;Cercozoa sp. DDB-2008c
324	AF411283	89.9	2	Eukaryota;SAR;Rhizaria;Cercozoa;RM2-SGM58;Dimorpha-like sp. ATCC 50522
833	EU050976	92.1	15	Eukaryota;SAR;Rhizaria;Cercozoa;Silicofilosea;CCW10;uncultured eukaryote
526	GU823043	83.4	15	Eukaryota;SAR;Stramenopiles;Labyrinthulomycetes;Thraustochytriaceae;AB3F14RJ14C06;uncultured stramenopile
321	FJ794921	98.5	5	Eukaryota;SAR;Stramenopiles;Peronosporomycetes;Pythium;Pythiaceae sp. PHY1
135	FJ153714	87.1	3	Eukaryota;uncultured marine eukaryote
779	None		3	No blast hit
336	None		160	Beaver Mitochondria
