# Supplementary material for: Metagenomics reveals functional synergy and novel polysaccharide utilization loci in the Castor canadensis fecal microbiome
Source: ISME J. 2018 Jul 16;12(11):2757–69. doi: 10.1038/s41396-018-0215-9 (PMC6193987; doi:10.1038/s41396-018-0215-9)
Supplement: Supplementary file 10 — Table S2 [file 41396_2018_215_MOESM10_ESM.xlsx]

## Sheet: Sheet1
Supplementary Table 2. Mammalian fecal microbiome CAZyme counts
Metagenome	Total ORFs	Glycoside Hydrolases	GH1	GH2	GH3	GH4	GH5	GH6	GH8	GH9	GH10	GH11	GH12	GH13	GH15	GH16	GH17	GH18	GH19	GH20	GH23	GH24	GH25	GH26	GH27	GH28	GH29	GH30	GH31	GH32	GH33	GH35	GH36	GH37	GH38	GH39	GH42	GH43	GH44	GH45	GH46	GH47	GH48	GH50	GH51	GH52	GH53	GH54	GH55
MGLion2	61617	1420	67	151	111	17	5	0	2	2	0	0	0	130	2	20	0	16	2	123	43	7	6	0	6	34	66	3	36	13	13	29	42	3	9	0	4	42	0	0	0	1	0	1	10	0	3	0	0
MGHorse	63937	1804	5	169	136	18	51	0	13	41	62	5	0	127	0	15	0	12	0	33	33	0	12	8	25	55	71	9	72	10	22	18	40	0	27	13	7	134	2	2	0	0	1	8	33	0	6	5	2
MGEchidna	44316	956	134	44	33	5	1	0	4	6	6	0	0	154	4	2	0	6	1	2	93	1	98	0	1	15	5	0	40	17	2	3	26	0	15	0	3	18	0	0	0	2	1	0	5	0	12	0	0
MGHyraxStl	46968	1521	17	155	142	8	59	0	11	16	36	1	0	128	0	12	0	15	0	10	78	2	16	15	7	47	23	10	77	26	10	11	26	0	17	8	8	128	4	1	0	1	1	0	26	0	9	0	0
MGSaki	102152	3421	15	382	267	6	75	0	9	30	79	1	0	327	1	15	0	23	0	90	93	20	62	24	31	100	56	15	124	37	45	45	69	0	9	1	8	249	0	0	0	0	1	0	62	0	12	1	2
MGUrial	16569	407	11	56	35	4	9	0	0	3	1	3	0	64	0	3	0	3	0	8	11	0	0	4	1	11	5	1	22	8	1	4	4	0	4	0	2	13	0	0	0	0	0	0	8	0	4	0	0
MGBaboonSTL	37506	731	4	75	78	6	11	0	0	11	1	2	0	114	0	3	0	13	0	15	33	1	11	2	8	19	20	1	13	4	10	8	19	0	11	2	0	21	1	0	0	0	0	2	7	0	3	0	0
MGCallimicos	33226	1119	44	100	110	4	24	0	2	3	16	0	0	171	0	10	0	5	0	25	38	1	50	3	3	25	19	1	49	25	7	5	45	0	12	1	6	55	0	0	0	0	0	0	15	0	2	0	0
MGDog	450855	15157	139	1920	904	63	116	0	11	12	106	32	0	1069	19	87	0	108	5	845	396	28	147	28	17	438	442	106	333	248	164	129	378	0	71	3	66	1357	0	0	0	3	0	0	348	0	50	0	0
MGBeaverFilter	730206	15627	337	1487	1234	77	358	0	39	169	130	15	0	2559	11	129	7	198	3	195	465	38	194	101	69	451	169	113	492	196	103	148	433	18	85	27	159	912	4	0	1	6	10	5	260	0	143	0	7
MGSpecBear	26745	938	146	39	60	6	3	0	1	1	3	0	0	128	0	11	0	1	0	4	32	22	97	0	1	13	13	3	5	30	3	6	58	0	11	0	2	13	0	0	0	0	0	0	5	0	14	0	0
MGArmadillo	19135	614	17	74	40	5	4	0	0	6	5	0	0	84	1	1	0	6	0	11	46	0	11	1	0	10	7	9	40	20	1	1	26	0	13	2	3	32	0	0	0	1	0	0	15	0	2	0	0
MGSpringbok	34502	856	4	118	92	12	15	0	2	5	7	1	0	115	7	4	0	7	0	21	32	0	3	7	5	35	18	0	25	5	7	11	13	1	6	3	7	47	0	0	0	0	0	0	16	0	3	0	0
MGBlackLemur	23135	938	30	105	60	0	5	0	4	4	3	0	0	172	0	5	0	4	0	20	38	7	29	5	6	22	7	3	33	12	1	10	54	0	4	0	6	64	0	0	0	0	0	0	21	0	7	0	0
MGBushDog	42147	1098	22	128	86	10	2	0	1	2	2	1	0	162	0	1	0	17	0	35	71	1	20	0	2	26	29	5	14	29	11	17	29	0	23	0	12	35	0	0	0	1	0	0	16	0	0	0	1
MGGorilla	7796	176	4	16	19	0	5	0	0	2	2	1	0	21	0	2	0	1	0	0	9	0	1	2	1	5	3	1	7	1	1	1	5	0	2	0	2	7	0	0	0	0	1	0	2	0	1	0	0
MGVWPig	48046	1447	6	149	115	2	38	0	3	12	27	0	0	141	0	9	0	8	7	18	55	2	8	15	18	64	16	11	80	25	19	18	29	1	8	2	4	117	0	1	0	0	0	0	29	0	15	0	0
MGOkapi	20472	590	6	71	52	6	8	0	0	10	11	2	0	75	0	4	0	4	0	12	27	1	2	7	2	13	4	3	19	1	6	7	22	0	14	0	4	30	0	0	0	0	0	0	16	0	6	0	1
MGLemur	42989	1428	11	178	151	14	16	0	2	3	16	2	0	121	0	9	0	11	1	35	47	2	13	4	13	54	21	15	66	13	10	14	45	0	12	4	23	118	0	0	0	0	0	1	27	0	6	0	1
MGGiraffe	26570	832	4	108	64	15	26	0	3	14	20	1	0	69	0	5	0	7	0	19	20	0	1	6	5	26	12	6	21	5	6	2	7	0	9	2	8	94	1	0	0	1	1	1	20	0	5	0	1
MGChimp1	43777	982	24	87	88	6	17	0	1	11	7	3	0	134	0	2	0	9	0	13	54	3	20	7	4	32	16	3	42	18	2	13	23	0	15	6	4	49	4	0	0	1	2	1	21	0	6	0	0
MGHyena	46542	1053	8	130	97	15	4	0	3	0	0	0	0	141	3	1	0	23	0	36	65	1	11	0	6	37	15	4	24	11	8	12	33	0	17	0	11	50	0	0	0	1	0	0	13	0	1	0	0
MGZebra	17760	434	5	45	48	0	12	0	6	12	3	2	0	27	0	7	0	4	0	15	10	1	7	5	3	4	22	2	12	4	4	4	5	0	0	0	1	29	0	0	0	0	0	3	8	0	1	0	0
MGColobus	45934	1287	7	174	104	8	43	0	5	21	26	0	0	125	0	8	0	11	0	24	71	0	11	17	16	27	25	8	52	7	5	11	32	2	21	6	8	63	2	3	0	0	2	5	15	0	11	0	3
MGKangaroo	14893	336	1	48	29	7	0	0	0	1	4	1	0	39	0	2	0	3	0	9	21	1	0	2	4	7	5	1	7	4	4	3	7	0	5	1	2	10	0	0	0	0	0	1	5	0	4	0	0
MGReindeer	609928	16876	126	1702	1843	127	437	1	78	349	368	21	1	1588	1	115	1	77	1	110	429	14	196	156	144	490	245	107	674	246	122	148	355	1	230	47	58	1495	8	0	0	0	4	5	439	2	96	26	6
MGRabbit	48927	1321	18	139	127	6	14	0	5	11	19	1	0	178	1	6	0	15	0	22	94	1	17	7	7	37	12	2	50	16	4	13	33	0	11	6	9	81	2	0	0	2	2	4	20	0	14	0	0
MGBlackRhino	55214	1532	13	160	169	6	49	0	2	25	29	6	0	125	0	3	0	12	0	34	58	1	17	8	16	41	34	5	58	23	8	21	34	0	3	2	2	115	4	1	0	0	2	7	32	0	8	1	2
MGOrangutan	17111	286	6	18	28	4	3	0	1	7	4	0	0	42	0	2	0	3	0	7	14	0	10	1	1	10	3	0	6	3	3	5	9	0	2	1	0	6	0	0	0	0	0	2	1	0	1	0	0
MGBigHornSheepW	43379	862	8	129	82	20	10	0	1	8	12	3	0	128	0	2	0	3	0	22	13	1	6	3	2	13	21	3	27	17	6	7	28	0	26	2	7	25	0	0	0	0	0	0	14	0	1	0	0
MGPolarBear	45115	512	28	37	16	23	1	0	9	3	0	0	0	60	0	0	2	25	6	18	49	11	6	0	0	6	0	0	8	2	1	16	12	1	22	0	1	5	0	0	0	4	0	0	0	0	4	0	0
MGWallaby	74987	1859	88	174	217	4	52	0	4	14	44	0	0	239	0	13	0	8	0	9	41	7	30	14	7	32	7	9	46	28	5	19	46	0	8	1	15	152	0	0	0	1	0	0	38	0	13	0	1
MGAfricanElephant	53875	1095	5	133	95	9	33	0	4	24	19	3	0	74	0	5	0	10	0	25	20	1	2	5	15	40	39	1	41	8	16	6	19	0	10	2	3	48	0	0	0	0	0	5	20	1	0	0	2
MGCapybaraFiltered	73999	2386	57	246	265	13	65	0	9	45	51	1	1	244	2	14	0	12	0	34	68	6	22	15	19	66	48	11	103	37	16	20	59	0	13	1	8	186	1	2	0	0	0	1	53	0	14	2	1
MGGazelle	46196	1201	7	149	101	7	22	0	0	13	20	1	0	145	0	4	1	8	0	32	56	0	13	4	9	38	29	5	39	15	13	12	34	0	24	3	14	69	0	0	0	0	0	0	23	0	4	0	0
MGPandaW5	23366	319	39	6	5	3	3	0	2	0	1	0	0	52	0	10	0	0	1	3	12	4	10	0	1	10	0	0	7	6	3	1	20	0	10	3	9	12	0	0	0	0	0	0	3	0	1	0	0
MGBlackBear	53811	1430	222	13	9	4	2	0	2	4	0	0	0	267	0	20	0	5	0	6	63	1	208	0	0	23	1	0	11	77	2	12	54	2	3	0	0	21	0	0	0	1	0	0	24	0	44	0	0
MGSquirrelFiltered	29878	1231	87	95	98	3	21	0	1	0	4	0	0	162	0	0	0	5	0	19	41	0	106	3	5	34	14	3	38	30	10	7	47	1	9	0	12	57	0	0	0	0	0	0	16	0	15	0	0
[truncated: 210 more columns]
