# Supplementary material for: Metagenomics reveals functional synergy and novel polysaccharide utilization loci in the Castor canadensis fecal microbiome
Source: ISME J. 2018 Jul 16;12(11):2757–69. doi: 10.1038/s41396-018-0215-9 (PMC6193987; doi:10.1038/s41396-018-0215-9)
Supplement: Supplementary file 11 — Table S3 [file 41396_2018_215_MOESM11_ESM.xlsx]

## Sheet: BeaverAssembledAllKegg.txt
Supplementary Table 3. KEGG pathway counts for the assembled beaver fecal microbiome
KEGG Function	KEGG Function (alias)	ORF Count
Total Assigned ORFs		48959
Metabolism		36831
Carbohydrate Metabolism		9514
10	Glycolysis / Gluconeogenesis [PATH:ko00010]	1007
20	Citrate cycle (TCA cycle) [PATH:ko00020]	669
30	Pentose phosphate pathway [PATH:ko00030]	672
40	Pentose and glucuronate interconversions [PATH:ko00040]	444
51	Fructose and mannose metabolism [PATH:ko00051]	641
52	Galactose metabolism [PATH:ko00052]	712
53	Ascorbate and aldarate metabolism [PATH:ko00053]	142
500	Starch and sucrose metabolism [PATH:ko00500]	1099
520	Amino sugar and nucleotide sugar metabolism [PATH:ko00520]	1178
620	Pyruvate metabolism [PATH:ko00620]	996
630	Glyoxylate and dicarboxylate metabolism [PATH:ko00630]	502
640	Propanoate metabolism [PATH:ko00640]	588
650	Butanoate metabolism [PATH:ko00650]	585
660	C5-Branched dibasic acid metabolism [PATH:ko00660]	201
562	Inositol phosphate metabolism [PATH:ko00562]	78
Energy Metabolism		4489
190	Oxidative phosphorylation [PATH:ko00190]	891
195	Photosynthesis [PATH:ko00195]	185
710	Carbon fixation in photosynthetic organisms [PATH:ko00710]	644
720	Carbon fixation pathways in prokaryotes [PATH:ko00720]	828
680	Methane metabolism [PATH:ko00680]	908
910	Nitrogen metabolism [PATH:ko00910]	752
920	Sulfur metabolism [PATH:ko00920]	281
Lipid Metabolism		1802
61	Fatty acid biosynthesis [PATH:ko00061]	376
62	Fatty acid elongation in mitochondria [PATH:ko00062]	5
71	Fatty acid metabolism [PATH:ko00071]	279
72	Synthesis and degradation of ketone bodies [PATH:ko00072]	62
100	Steroid biosynthesis [PATH:ko00100]	2
120	Primary bile acid biosynthesis [PATH:ko00120]	19
121	Secondary bile acid biosynthesis [PATH:ko00121]	17
140	Steroid hormone biosynthesis [PATH:ko00140]	10
561	Glycerolipid metabolism [PATH:ko00561]	279
564	Glycerophospholipid metabolism [PATH:ko00564]	338
565	Ether lipid metabolism [PATH:ko00565]	3
600	Sphingolipid metabolism [PATH:ko00600]	244
590	Arachidonic acid metabolism [PATH:ko00590]	25
591	Linoleic acid metabolism [PATH:ko00591]	39
592	alpha-Linolenic acid metabolism [PATH:ko00592]	14
1040	Biosynthesis of unsaturated fatty acids [PATH:ko01040]	90
Nucleotide Metabolism		4185
230	Purine metabolism [PATH:ko00230]	2331
240	Pyrimidine metabolism [PATH:ko00240]	1854
Amino Acid Metabolism		7842
250	Alanine, aspartate and glutamate metabolism [PATH:ko00250]	1264
260	Glycine, serine and threonine metabolism [PATH:ko00260]	811
270	Cysteine and methionine metabolism [PATH:ko00270]	888
280	Valine, leucine and isoleucine degradation [PATH:ko00280]	399
290	Valine, leucine and isoleucine biosynthesis [PATH:ko00290]	815
300	Lysine biosynthesis [PATH:ko00300]	606
310	Lysine degradation [PATH:ko00310]	180
330	Arginine and proline metabolism [PATH:ko00330]	1035
340	Histidine metabolism [PATH:ko00340]	515
350	Tyrosine metabolism [PATH:ko00350]	257
360	Phenylalanine metabolism [PATH:ko00360]	192
380	Tryptophan metabolism [PATH:ko00380]	208
400	Phenylalanine, tyrosine and tryptophan biosynthesis [PATH:ko00400]	672
Metabolism of Other Amino Acids		1534
410	beta-Alanine metabolism [PATH:ko00410]	212
430	Taurine and hypotaurine metabolism [PATH:ko00430]	118
440	Phosphonate and phosphinate metabolism [PATH:ko00440]	25
450	Selenocompound metabolism [PATH:ko00450]	397
460	Cyanoamino acid metabolism [PATH:ko00460]	328
471	D-Glutamine and D-glutamate metabolism [PATH:ko00471]	146
472	D-Arginine and D-ornithine metabolism [PATH:ko00472]	3
473	D-Alanine metabolism [PATH:ko00473]	99
480	Glutathione metabolism [PATH:ko00480]	206
Glycan Biosynthesis and Metabolism		1288
510	N-Glycan biosynthesis [PATH:ko00510]	10
513	Various types of N-glycan biosynthesis [PATH:ko00513]	2
531	Glycosaminoglycan degradation [PATH:ko00531]	51
603	Glycosphingolipid biosynthesis - globo series [PATH:ko00603]	113
604	Glycosphingolipid biosynthesis - ganglio series [PATH:ko00604]	36
540	Lipopolysaccharide biosynthesis [PATH:ko00540]	163
550	Peptidoglycan biosynthesis [PATH:ko00550]	661
511	Other glycan degradation [PATH:ko00511]	252
Metabolism of Cofactors and Vitamins		2974
730	Thiamine metabolism [PATH:ko00730]	370
740	Riboflavin metabolism [PATH:ko00740]	144
750	Vitamin B6 metabolism [PATH:ko00750]	184
760	Nicotinate and nicotinamide metabolism [PATH:ko00760]	308
770	Pantothenate and CoA biosynthesis [PATH:ko00770]	466
780	Biotin metabolism [PATH:ko00780]	119
785	Lipoic acid metabolism [PATH:ko00785]	33
790	Folate biosynthesis [PATH:ko00790]	211
670	One carbon pool by folate [PATH:ko00670]	451
830	Retinol metabolism [PATH:ko00830]	6
860	Porphyrin and chlorophyll metabolism [PATH:ko00860]	576
130	Ubiquinone and other terpenoid-quinone biosynthesis [PATH:ko00130]	106
Metabolism of Terpenoids and Polyketides		1026
900	Terpenoid backbone biosynthesis [PATH:ko00900]	406
906	Carotenoid biosynthesis [PATH:ko00906]	10
905	Brassinosteroid biosynthesis [PATH:ko00905]	1
908	Zeatin biosynthesis [PATH:ko00908]	52
903	Limonene and pinene degradation [PATH:ko00903]	64
281	Geraniol degradation [PATH:ko00281]	83
1051	Biosynthesis of ansamycins [PATH:ko01051]	100
253	Tetracycline biosynthesis [PATH:ko00253]	71
523	Polyketide sugar unit biosynthesis [PATH:ko00523]	182
1053	Biosynthesis of siderophore group nonribosomal peptides [PATH:ko01053]	8
1055	Biosynthesis of vancomycin group antibiotics [PATH:ko01055]	49
Biosynthesis of Other Secondary Metabolites		846
940	Phenylpropanoid biosynthesis [PATH:ko00940]	220
941	Flavonoid biosynthesis [PATH:ko00941]	3
944	Flavone and flavonol biosynthesis [PATH:ko00944]	7
950	Isoquinoline alkaloid biosynthesis [PATH:ko00950]	53
960	Tropane, piperidine and pyridine alkaloid biosynthesis [PATH:ko00960]	102
232	Caffeine metabolism [PATH:ko00232]	2
311	Penicillin and cephalosporin biosynthesis [PATH:ko00311]	13
312	beta-Lactam resistance [PATH:ko00312]	3
521	Streptomycin biosynthesis [PATH:ko00521]	266
524	Butirosin and neomycin biosynthesis [PATH:ko00524]	53
401	Novobiocin biosynthesis [PATH:ko00401]	124
Xenobiotics Biodegradation and Metabolism		1331
362	Benzoate degradation [PATH:ko00362]	206
627	Aminobenzoate degradation [PATH:ko00627]	104
364	Fluorobenzoate degradation [PATH:ko00364]	6
625	Chloroalkane and chloroalkene degradation [PATH:ko00625]	92
361	Chlorocyclohexane and chlorobenzene degradation [PATH:ko00361]	17
623	Toluene degradation [PATH:ko00623]	85
622	Xylene degradation [PATH:ko00622]	43
633	Nitrotoluene degradation [PATH:ko00633]	65
642	Ethylbenzene degradation [PATH:ko00642]	20
643	Styrene degradation [PATH:ko00643]	26
791	Atrazine degradation [PATH:ko00791]	29
930	Caprolactam degradation [PATH:ko00930]	58
351	DDT degradation [PATH:ko00351]	1
363	Bisphenol degradation [PATH:ko00363]	36
621	Dioxin degradation [PATH:ko00621]	42
626	Naphthalene degradation [PATH:ko00626]	67
624	Polycyclic aromatic hydrocarbon degradation [PATH:ko00624]	98
980	Metabolism of xenobiotics by cytochrome P450 [PATH:ko00980]	22
982	Drug metabolism - cytochrome P450 [PATH:ko00982]	23
983	Drug metabolism - other enzymes [PATH:ko00983]	291
Genetic Information Processing		6894
Transcription		546
3020	RNA polymerase [PATH:ko03020]	529
3022	Basal transcription factors [PATH:ko03022]	1
3040	Spliceosome [PATH:ko03040]	16
Translation		2746
3010	Ribosome [PATH:ko03010]	1135
970	Aminoacyl-tRNA biosynthesis [PATH:ko00970]	1499
3013	RNA transport [PATH:ko03013]	68
3015	mRNA surveillance pathway [PATH:ko03015]	3
3008	Ribosome biogenesis in eukaryotes [PATH:ko03008]	41
Folding, Sorting and Degradation		1312
3060	Protein export [PATH:ko03060]	498
4141	Protein processing in endoplasmic reticulum [PATH:ko04141]	84
4130	SNARE interactions in vesicular transport [PATH:ko04130]	1
4120	Ubiquitin mediated proteolysis [PATH:ko04120]	1
4122	Sulfur relay system [PATH:ko04122]	203
3050	Proteasome [PATH:ko03050]	5
3018	RNA degradation [PATH:ko03018]	520
Replication and Repair		2290
3030	DNA replication [PATH:ko03030]	1275
3440	Homologous recombination [PATH:ko03440]	1009
3450	Non-homologous end-joining [PATH:ko03450]	6
Environmental Information Processing		3939
Membrane Transport		2841
2010	ABC transporters [PATH:ko02010]	2112
2060	Phosphotransferase system (PTS) [PATH:ko02060]	218
3070	Bacterial secretion system [PATH:ko03070]	511
Signal Transduction		1096
2020	Two-component system [PATH:ko02020]	1002
4010	MAPK signaling pathway [PATH:ko04010]	15
4011	MAPK signaling pathway - yeast [PATH:ko04011]	23
4310	Wnt signaling pathway [PATH:ko04310]	2
4340	Hedgehog signaling pathway [PATH:ko04340]	2
4350	TGF-beta signaling pathway [PATH:ko04350]	1
4020	Calcium signaling pathway [PATH:ko04020]	6
4070	Phosphatidylinositol signaling system [PATH:ko04070]	45
Signaling Molecules and Interaction		2
4060	Cytokine-cytokine receptor interaction [PATH:ko04060]	1
4512	ECM-receptor interaction [PATH:ko04512]	1
Cellular Processes		1295
Transport and Catabolism		279
4144	Endocytosis [PATH:ko04144]	14
4145	Phagosome [PATH:ko04145]	27
4142	Lysosome [PATH:ko04142]	80
4146	Peroxisome [PATH:ko04146]	158
Cell Motility		547
2030	Bacterial chemotaxis [PATH:ko02030]	284
2040	Flagellar assembly [PATH:ko02040]	262
4810	Regulation of actin cytoskeleton [PATH:ko04810]	1
Cell Growth and Death		463
4110	Cell cycle [PATH:ko04110]	3
4111	Cell cycle - yeast [PATH:ko04111]	3
4112	Cell cycle - Caulobacter [PATH:ko04112]	434
4113	Meiosis - yeast [PATH:ko04113]	11
4114	Oocyte meiosis [PATH:ko04114]	2
4210	Apoptosis [PATH:ko04210]	8
4115	p53 signaling pathway [PATH:ko04115]	2
Cell Communication		6
4510	Focal adhesion [PATH:ko04510]	1
4530	Tight junction [PATH:ko04530]	2
4540	Gap junction [PATH:ko04540]	3
