# Supplementary material for: Metagenomics reveals functional synergy and novel polysaccharide utilization loci in the Castor canadensis fecal microbiome
Source: ISME J. 2018 Jul 16;12(11):2757–69. doi: 10.1038/s41396-018-0215-9 (PMC6193987; doi:10.1038/s41396-018-0215-9)
Supplement: Supplementary file 12 — Table S4 [file 41396_2018_215_MOESM12_ESM.xlsx]

## Sheet: Sheet1
Supplementary Table 4. Beaver fecal microbiome binned contig assignments and statistics
Bin	PhyloSift Assignment (%)	Rank	Size of bin (Mb)	Percent of reads mapped	checkM estimated completeness	checkM estimated redundancy	Fosmid
1	Bacteroidetes (73)	Phylum	2464.49	0.9	83.77	4.84	Beaver_04_O22
2	Bacteroidetes (86)	Phylum	1762.88	0.59	69.98	1.15	NO
3	Clostridiales (91)	Order	2777.82	0.96	81.06	3.38	NO
5	Clostridiales (100)	Order	2135.72	0.53	89.83	2.68	NO
6	Burkholderiales Genera Incertae Sedis (95)	Genus	3806.22	1.05	73.77	10.85	NO
7	Clostridiales (100)	Order	2163.74	0.36	53.55	5.84	NO
8	Flavobacterium (90)	Genus	2138.62	0.35	55.75	3.44	NO
13	Coprococcus SP. ART55/1 (80)	Species	1546.02	0.16	50.94	1.23	NO
16	Eubacterium eligens (100)	Species	1530.82	0.18	51.14	0.5	NO
Low-quality bins (n = 22)	NA	NA	50115.3	6.19	NA	NA	Yes
