# Supplementary material for: Metagenomics reveals functional synergy and novel polysaccharide utilization loci in the Castor canadensis fecal microbiome
Source: ISME J. 2018 Jul 16;12(11):2757–69. doi: 10.1038/s41396-018-0215-9 (PMC6193987; doi:10.1038/s41396-018-0215-9)
Supplement: Supplementary file 13 — Table S5 [file 41396_2018_215_MOESM13_ESM.xlsx]

## Sheet: Sheet1
Supplementary Table 5. Beaver fecal microbiome binned contig normalized lignocellulose active CAZyme counts ( % of all predicted ORFs)
Polymer Target/ Degradative Activity	Relevant Activity	EC #	Bin001	Bin002	Bin003	Bin005	Bin006	Bin007	Bin008	Bin013	Bin016
Cellulose			0.234329	0.169348	0	0.0576037	0.323939	0.281558	0.226552	0.575816	0.140548
Endo-Acting Enzymes			0.175747	0.084674	0	0	0	0.0469263	0	0.319898	0
GH5	cellulases	3.2.1.4	0	0.084674	0	0	0	0.0469263	0	0.127959	0
GH6	endoglucanases	3.2.1.4	0	0	0	0	0	0	0	0	0
GH7	endoglucanases	3.2.1.4	0	0	0	0	0	0	0	0	0
GH8	cellulase	3.2.1.4	0	0	0	0	0	0	0	0	0
GH9	endoglucanases	3.2.1.4	0	0	0	0	0	0	0	0.191939	0
GH12	endoglucanases	3.2.1.4	0	0	0	0	0	0	0	0	0
GH44	endoglucanases	3.2.1.4	0	0	0	0	0	0	0	0	0
GH45	endoglucanases	3.2.1.4	0	0	0	0	0	0	0	0	0
GH48	cellobiohydrolases	3.2.1.4	0	0	0	0	0	0	0	0	0
GH51	endoglucanases	3.2.1.4	0.175747	0	0	0	0	0	0	0	0
GH74	endoglucanases	3.2.1.4	0	0	0	0	0	0	0	0	0
GH124	endoglucanases	3.2.1.4	0	0	0	0	0	0	0	0	0
Exo-Acting enzymes			0.0585823	0.084674	0	0.0576037	0.323939	0.234632	0.226552	0.255918	0.140548
GH1	β-glucosidase	3.2.1.21	0	0	0	0	0.0647878	0	0.0453104	0.0639795	0.140548
GH3	β-glucosidase	3.2.1.21	0.0585823	0.084674	0	0.0576037	0.259151	0.234632	0.181242	0.191939	0
GH116	β-glucosidase	3.2.1.21	0	0	0	0	0	0	0	0	0
Glucomannan			0.351494	0.254022	0	0.172811	0.129576	0.140779	0.0453104	0.703775	0.140548
Endo-Acting Enzymes			0	0.169348	0	0	0	0.0469263	0	0.255918	0
GH5	mannan endo-β-1,4-mannosidase	3.2.1.78	0	0.084674	0	0	0	0.0469263	0	0.127959	0
GH26	mannan endo-β-1,4-mannosidase	3.2.1.78	0	0.084674	0	0	0	0	0	0.127959	0
GH113	mannan endo-β-1,4-mannosidase	3.2.1.78	0	0	0	0	0	0	0	0	0
GH134	mannan endo-β-1,4-mannosidase	3.2.1.78	0	0	0	0	0	0	0	0	0
Exo-Acting enzymes			0.351494	0.084674	0	0.172811	0.129576	0.0938527	0.0453104	0.447857	0.140548
GH1	β-mannosidase	3.2.1.21	0	0	0	0	0.0647878	0	0.0453104	0.0639795	0.140548
GH2	β-mannosidase	3.2.1.25	0.351494	0	0	0.172811	0.0647878	0.0469263	0	0.255918	0
GH5	β-mannosidase	3.2.1.25	0	0.084674	0	0	0	0.0469263	0	0.127959	0
Xylans			1.40598	0.508044	0	0.230415	0.518303	0.328484	0.453104	0.639795	1.33521
Endo-Acting Enzymes			0.644405	0.169348	0	0	0	0.0469263	0.0906208	0.191939	0.281096
GH5	endo-1,4-β-xylanase	3.2.1.8	0	0.084674	0	0	0	0.0469263	0	0.127959	0
GH8	endo-1,4-β-xylanase	3.2.1.8	0	0	0	0	0	0	0	0	0
GH10	endo-1,4-β-xylanase	3.2.1.8	0	0	0	0	0	0	0	0	0
GH11	endo-β-1,4-xylanase	3.2.1.8	0	0	0	0	0	0	0	0	0
GH30	endo-β-1,4-xylanase	3.2.1.8	0.0585823	0	0	0	0	0	0.0906208	0	0
GH43	xylanase	3.2.1.8	0.410076	0.084674	0	0	0	0	0	0.0639795	0.281096
GH51	endo-β-1,4-xylanase	3.2.1.8	0.175747	0	0	0	0	0	0	0	0
Debranching			0	0	0	0	0	0	0	0	0
GH67	xylan α-1,2-glucuronidase	3.2.1.131	0	0	0	0	0	0	0	0	0
GH115	xylan α-1,2-glucuronidase	3.2.1.131	0	0	0	0	0	0	0	0	0
Esterases			0.0585823	0.169348	0	0.172811	0.194363	0.0469263	0.0453104	0.127959	0.632467
CE1	acetyl xylan esterase	3.1.1.72	0	0.084674	0	0.0576037	0.0971817	0	0	0	0.35137
CE2	acetyl xylan esterase	3.1.1.72	0	0	0	0	0	0	0	0.0639795	0
CE3	acetyl xylan esterase	3.1.1.72	0	0	0	0	0	0	0	0	0
CE4	acetyl xylan esterase	3.1.1.72	0.0585823	0.084674	0	0.115207	0.0971817	0.0469263	0.0453104	0.0639795	0.0702741
CE5	acetyl xylan esterase	3.1.1.72	0	0	0	0	0	0	0	0	0
CE6	acetyl xylan esterase	3.1.1.72	0	0	0	0	0	0	0	0	0
CE7	acetyl xylan esterase	3.1.1.72	0	0	0	0	0	0	0	0	0
CE12	acetyl xylan esterase	3.1.1.72	0	0	0	0	0	0	0	0	0.210822
CE15	4-O-methyl-glucuronoyl methylesterase	3.1.1.-	0	0	0	0	0	0	0	0	0
Exo-Acting enzymes			0.702988	0.169348	0	0.0576037	0.323939	0.234632	0.317173	0.319898	0.421644
GH1	β-xylosidase	3.2.1.37	0	0	0	0	0.0647878	0	0.0453104	0.0639795	0.140548
GH3	β-xylosidase	3.2.1.37	0.0585823	0.084674	0	0.0576037	0.259151	0.234632	0.181242	0.191939	0
GH30	β-xylosidase	3.2.1.37	0.0585823	0	0	0	0	0	0.0906208	0	0
GH39	β-xylosidase	3.2.1.37	0	0	0	0	0	0	0	0	0
GH43	β-xylosidase	3.2.1.37	0.410076	0.084674	0	0	0	0	0	0.0639795	0.281096
GH51	β-xylosidase	3.2.1.37	0.175747	0	0	0	0	0	0	0	0
GH52	β-xylosidase	3.2.1.37	0	0	0	0	0	0	0	0	0
GH54	β-xylosidase	3.2.1.37	0	0	0	0	0	0	0	0	0
GH116	β-xylosidase	3.2.1.37	0	0	0	0	0	0	0	0	0
GH120	β-xylosidase	3.2.1.37	0	0	0	0	0	0	0	0	0
Xyloglucan			0.585823	0.169348	0	0	0.0323939	0.140779	0.226552	0.767754	0.421644
Endo-Acting Enzymes			0	0.084674	0	0	0	0.0469263	0.0453104	0.319898	0
GH5	xyloglucan-specific endo-β-1,4-glucanase	3.2.1.151	0	0.084674	0	0	0	0.0469263	0	0.127959	0
GH9	xyloglucan-specific endo-β-1,4-glucanase / endo-xyloglucanase	3.2.1.151	0	0	0	0	0	0	0	0.191939	0
GH12	xyloglucan hydrolase	3.2.1.151	0	0	0	0	0	0	0	0	0
GH16	xyloglucanase	3.2.1.151	0	0	0	0	0	0	0.0453104	0	0
GH44	xyloglucanase	3.2.1.151	0	0	0	0	0	0	0	0	0
GH74	xyloglucanase	3.2.1.151	0	0	0	0	0	0	0	0	0
Exo-Acting enzymes			0.585823	0.084674	0	0	0.0323939	0.0938527	0.181242	0.447857	0.421644
GH31	α-xylosidase	3.2.1.177	0	0	0	0	0	0.0938527	0.181242	0.255918	0
GH35	β-galactosidase	3.2.1.23	0.117165	0	0	0	0.0323939	0	0	0	0
GH95	α-1,2-L-fucosidase	3.2.1.63	0.0585823	0	0	0	0	0	0	0.127959	0.140548
GH43	α-L-arabinofuranosidases	3.2.1.55	0.410076	0.084674	0	0	0	0	0	0.0639795	0.281096
Homogalacturonan			0.117165	0	0	0	0	0.187705	0	0	1.54603
Endo-Acting Enzymes			0.0585823	0	0	0	0	0.0938527	0	0	0.843289
PL1	pectate lyase	4.2.2.2.	0	0	0	0	0	0	0	0	0.281096
PL2	pectate lyase	4.2.2.2.	0	0	0	0	0	0	0	0	0
PL3	pectate lyase	4.2.2.2.	0	0	0	0	0	0	0	0	0
PL9	pectate lyase	4.2.2.2.	0	0	0	0	0	0	0	0	0.421644
PL10	pectate lyase	4.2.2.2.	0	0	0	0	0	0	0	0	0
GH28	polygalacturonase	3.2.1.15	0.0585823	0	0	0	0	0.0938527	0	0	0.140548
Esterases			0	0	0	0	0	0	0	0	0.562193
CE8	pectin methylesterase	3.1.1.11	0	0	0	0	0	0	0	0	0.35137
CE12	pectin acetylesterase	3.1.1.-	0	0	0	0	0	0	0	0	0.210822
CE13	pectin acetylesterase	3.1.1.-	0	0	0	0	0	0	0	0	0
Exo-Acting enzymes			0.0585823	0	0	0	0	0.0938527	0	0	0.140548
GH105	D-4,5-unsaturated β-glucuronyl hydrolase	-	0	0	0	0	0	0	0	0	0
GH28	exo-polygalacturonase	3.2.1.67	0.0585823	0	0	0	0	0.0938527	0	0	0.140548
GH88	D-4,5 unsaturated β-glucuronyl hydrolase	-	0	0	0	0	0	0	0	0	0
Rhamnogalacturonan I Backbone			0.234329	0.084674	0	0	0	0.328484	0	0	1.75685
Endo-Acting Enzymes			0.0585823	0	0	0	0	0.0938527	0	0	0.913563
PL11	rhamnogalacturonan lyase	4.2.2.-	0	0	0	0	0	0	0	0	0.0702741
*also enzymes from homogalacturonan	All homogal enzymes (Endo, esterase)		0.0585823	0	0	0	0	0.0938527	0	0	0.843289
Esterases			0	0	0	0	0	0	0	0	0.562193
CE12	rhamnogalacturonan acetylesterase	3.1.1.-	0	0	0	0	0	0	0	0	0
*also enzymes from homogalacturonan			0	0	0	0	0	0	0	0	0.562193
Exo-Acting enzymes			0.175747	0.084674	0	0	0	0.234632	0	0	0.281096
GH28	rhamnogalacturonan rhamnohydrolase	3.1.1.86	0.0585823	0	0	0	0	0.0938527	0	0	0.140548
GH78	α-L-rhamnosidase	3.2.1.40	0.0585823	0.084674	0	0	0	0.0469263	0	0	0
GH106	α-L-rhamnosidase	3.2.1.40	0	0	0	0	0	0	0	0	0
*also enzymes from homogalacturonan			0.0585823	0	0	0	0	0.0938527	0	0	0.140548
Arabinogalactan			0.468658	0	0	0.172811	0.129576	0.140779	0.0906208	0.447857	0
Endo-Acting Enzymes			0	0	0	0	0.0323939	0.0938527	0.0906208	0.191939	0
GH53	endo-1,4-β-galactanase	3.2.1.89	0	0	0	0	0.0323939	0.0938527	0.0906208	0.191939	0
Exo-Acting enzymes			0.468658	0	0	0.172811	0.0971817	0.0469263	0	0.255918	0
GH2	α-L-arabinofuranosidase	3.2.1.55	0.351494	0	0	0.172811	0.0647878	0.0469263	0	0.255918	0
GH54	α-L-arabinofuranosidase	3.2.1.55	0	0	0	0	0	0	0	0	0
GH35	exo-β-1,4-galactanase	3.2.1.-	0.117165	0	0	0	0.0323939	0	0	0	0
Arabinan			0.995899	0.169348	0	0.230415	0.323939	0.281558	0.181242	0.511836	0.281096
Endo-Acting Enzymes			0.410076	0.084674	0	0	0	0	0	0.0639795	0.281096
GH43	endo-α-1,5-L- arabinanase	3.2.1.99	0.410076	0.084674	0	0	0	0	0	0.0639795	0.281096
Exo-Acting enzymes			0.585823	0.084674	0	0.230415	0.323939	0.281558	0.181242	0.447857	0
GH2	α-L-arabinofuranosidase	3.2.1.55	0.351494	0	0	0.172811	0.0647878	0.0469263	0	0.255918	0
GH3	α-L-arabinofuranosidase	3.2.1.55	0.0585823	0.084674	0	0.0576037	0.259151	0.234632	0.181242	0.191939	0
GH51	α-L-arabinofuranosidase	3.2.1.55	0.175747	0	0	0	0	0	0	0	0
GH54	α-L-arabinofuranosidase	3.2.1.55	0	0	0	0	0	0	0	0	0
GH62	α-L-arabinofuranosidase	3.2.1.55	0	0	0	0	0	0	0	0	0
GH93	exo-α-L-1,5-arabinanase	3.2.1.-	0	0	0	0	0	0	0	0	0
