# Supplementary material for: Metagenomics reveals functional synergy and novel polysaccharide utilization loci in the Castor canadensis fecal microbiome
Source: ISME J. 2018 Jul 16;12(11):2757–69. doi: 10.1038/s41396-018-0215-9 (PMC6193987; doi:10.1038/s41396-018-0215-9)
Supplement: Supplementary file 14 — Table S6 [file 41396_2018_215_MOESM14_ESM.xlsx]

## Sheet: Sheet1
Supplementary Table 6. Fosmid annotations and statistics
Fosmid.Name	Optimal Substrate	Length (bp)	G+C(%)	Predicted Orfs	Taxonomy (LCA)	Cazymes	PUL	Medium Qual. Bins ( > 97 % identity, 1000 nt)	Metagenome read Counts	RPKM	Covered by Metagenome (%)
Beaver_03_F13	Cellobiose	34754	59.3819	29	Bacteroidetes	GH13, GH5, CE11	No	-	570	26.59	39.7393
Beaver_04_C03	Glucose	34446	51.7085	21	Bacteroidetes	GH3, GH16, GH32	Yes	-	190	8.94258	58.6948
Beaver_04_C21	Xylose	40351	46.057	31	Bacteroidetes	GH10/GH43, GH43, GH67, GH95, GH29, GH25	No	-	162	6.50892	73.6512
Beaver_04_M22	Xylose	23830	40.4196	16	Firmicutes	GH3, GH3, GH78, GH43	No	-	69	4.69432	22.8368
Beaver_04_O22	Xylose	34564	56.0079	30	Bacteroidetes	GH2, GH43	No	Bin1	535	25.0944	100
Beaver_05_B01	Mannose	28281	45.9248	18	Firmicutes	GH1, GH2, GH13, GH31	No	-	485	27.8032	78.4909
Beaver_05_D18	Xylose	25823	42.2337	25	Firmicutes	GH3, GH43, GH120	No	-	169	10.6103	75.9401
Beaver_05_H01	Xylose	38906	56.8693	24	Bacteroidetes	GH28, GH43, GH88, GH97	Yes	Bin1	405	16.8767	93.9212
Beaver_05_M13	Glucose	35328	44.6769	40	Bacteroidetes	GH3, CE1	No	-	167	7.66382	70.2615
Beaver_05_O06	Xylose	31511	59.9981	20	Bacteroidetes	GH3	Yes	-	2	0.1029	3.9637
Beaver_05_O07	Xylose	31511	59.9981	20	Bacteroidetes	GH3	Yes	-	7	0.36015	6.72464
Beaver_05_O08	Xylose	31511	59.9981	20	Bacteroidetes	GH3	Yes	-	9	0.46305	18.1175
Beaver_05_P05	Xylose	31511	59.9981	20	Bacteroidetes	GH3	Yes	-	14	0.720301	11.1326
Beaver_05_P06	Xylose	31511	59.9981	20	Bacteroidetes	GH3	Yes	-	7	0.36015	13.9792
Beaver_05_P07	Xylose	31511	59.9981	20	Bacteroidetes	GH3	Yes	-	10	0.5145	15.3978
Beaver_05_P08	Xylose	31511	59.9981	20	Bacteroidetes	GH3	Yes	-	3	0.15435	16.1055
Beaver_05_P12	Xylose	27440	60.35	17	Bacteroidetes	GH3	Yes	-	6	0.354499	10.6706
Beaver_06_E19	Arabinose	31361	42.2372	31	Firmicutes	GH42, GH43	No	-	296	15.3021	81.4802
Beaver_09_C22	Glucose	29142	60.9087	17	Bacteroidetes	GH2, GH2, GH3, GH36, GH88	Yes	-	10	0.556325	5.87125
Beaver_09_G01	Glucose	36536	60.8731	27	Bacteroidetes	GH2, GH3, GH50	Yes	-	73	3.23929	23.7464
Beaver_09_I18	Lactose	11087	43.2128	13	Firmicutes	GH51	No	-	560	81.8883	83.2326
Beaver_09_K06	Xylose	27130	57.3977	16	Bacteroidetes	GH28, GH43, GH88, GH97	Yes	Bin1	103	6.1551	89.2223
Beaver_09_N21	Glucose	37881	62.8722	33	Firmicutes	GH1, GH1, GH3	No	-	4	0.171193	0.406536
Beaver_09_N22	Glucose	37880	62.8712	33	Firmicutes	GH1, GH1, GH3	No	-	5	0.213997	0.747096
Beaver_09_O03	Arabinose	28397	53.9705	18	Firmicutes	GH3, GH29, GH31, GH42	No	-	51	2.91169	26.0802
Beaver_09_O15	Arabinose	22125	54.6576	22	Firmicutes	GH1	No	-	102	7.4742	80.9446
Beaver_10_A11	Cellobiose	34613	50.6298	29	Bacteroidetes	GH3, GH130	No	-	54	2.52931	44.0008
Beaver_10_A12	Glucose	34613	50.6298	29	Bacteroidetes	GH3, GH130	No	-	36	1.68621	53.3326
Beaver_10_A14	Glucose	34613	50.6298	29	Bacteroidetes	GH3, GH130	No	-	49	2.29512	53.7746
Beaver_10_B12	Glucose	34613	50.6298	29	Bacteroidetes	GH3, GH130	No	-	57	2.66983	45.376
Beaver_10_C12	Glucose	34613	50.6298	29	Bacteroidetes	GH3, GH130	No	-	55	2.57615	50.2268
Beaver_10_D12	Glucose	34612	50.6284	29	Bacteroidetes	GH3, GH130	No	-	45	2.10782	54.3598
Beaver_10_G11	Xylose	29594	50.9428	19	Bacteroidetes	GH3, GH13, GH43, GH43, GH43/GH8, GH97	No	-	29	1.5887	35.2943
Beaver_10_G20	Cellobiose	34009	51.5996	27	Bacteroidetes	GH3	No	-	76	3.62299	68.2937
Beaver_10_H18	Glucose	33849	44.2508	29	Firmicutes	GH3, GH94, GH94	No	-	176	8.42975	37.0823
Beaver_10_J09	Xylobiose	32272	52.2961	28	Bacteroidetes	GH1, GH10	No	-	361	18.1355	48.1253
Beaver_10_J12	Galactose	30456	55.3191	23	Firmicutes	GH1, GH2, GH43, GH78	No	-	35	1.86313	44.6217
Beaver_11_F02	Glucose	30773	63.6792	35	Firmicutes	GH3	No	-	17	0.895627	6.0995
Beaver_11_F23	Xylose	23653	58.4746	23	Bacteroidetes	GH3	No	-	286	19.6032	71.957
Beaver_11_G02	Xylobiose	29027	55.035	26	Bacteroidetes	GH10, GH11, GH43, GH35	No	-	209	11.6733	84.7142
Beaver_11_G03	Xylose	35877	57.0298	23	Bacteroidetes	GH28, GH43, GH88, GH97	Yes	Bin1	282	12.7433	91.1559
Beaver_11_K01	Xylose	38036	57.8572	22	Bacteroidetes	GH10,GH29/GH42, GH31, GH43, GH43, GH43	No	-	128	5.45586	61.6337
Beaver_11_M20	Glucose	36492	50.9824	29	Bacteroidetes	GH3	No	-	240	10.6626	59.92
Beaver_11_N18	Glucose	34009	51.6026	27	Bacteroidetes	GH3	No	-	54	2.57423	62.7422
Beaver_12_A10	Xylobiose	44523	57.5895	37	Bacteroidetes	GH28, GH43	No	-	317	11.5431	60.6428
Beaver_12_B18	Xylobiose	31780	44.9339	22	Bacteroidetes	GH2, GH28, GH43, GH43/GH10	No	-	535	27.2928	77.4575
Beaver_12_B22	Glucose	30061	50.7435	25	Bacteroidetes	GH3	No	-	87	4.69206	59.5556
Beaver_12_E14	Glucose	32070	57.3371	21	Bacteroidetes	GH28, GH43, GH88, GH97	Yes	Bin1	305	15.4187	91.1693
Beaver_12_H03	Xylose	37942	56.7029	21	Bacteroidetes	GH10, GH29/GH42, GH31, GH43, GH43, GH43, GH43/GH8	No	-	159	6.79399	68.3596
Beaver_12_J03	Glucose	34536	55.4365	29	Firmicutes	GH1, GH2, GH2, GH3, GH42,GH43, GH43, GH78	No	-	113	5.30462	55.7418
Beaver_12_P04	Cellobiose	35489	51.6287	26	Bacteroidetes	GH3	No	-	153	6.98949	55.3721
