# Supplementary material for: Metagenomics reveals functional synergy and novel polysaccharide utilization loci in the Castor canadensis fecal microbiome
Source: ISME J. 2018 Jul 16;12(11):2757–69. doi: 10.1038/s41396-018-0215-9 (PMC6193987; doi:10.1038/s41396-018-0215-9)
Supplement: Supplementary file 15 — Table S7 [file 41396_2018_215_MOESM15_ESM.xlsx]

## Sheet: Sheet1
Supplementary Table 7. Mammalian metagenomic GH43 subfamilies
	GH43 subfamily
Metagenome	1	2	3	4	5	6	7	8	9	10	11	12	13	14	15	16	17	18	19	20	21	22	23	24	25	26	27	28	29	30	31	32	33	34	35	36	37
MGBushDog	1	0	0	0	0	0	0	0	1	1	0	1	0	0	0	1	0	0	0	0	0	0	0	0	0	1	0	0	0	0	0	0	0	0	1	1	0
MGDog	23	2	10	7	10	0	1	0	6	35	29	9	0	0	0	0	38	12	40	0	0	0	0	18	0	1	1	4	58	0	8	0	0	8	16	28	0
MGEchidna	1	0	0	0	0	0	0	0	0	0	2	0	0	0	0	0	0	0	0	0	0	0	0	0	0	0	0	0	0	0	0	0	0	0	0	0	0
MGHyena	0	0	0	1	0	0	0	0	1	0	1	0	0	0	0	0	2	1	0	0	0	0	0	1	0	1	0	0	0	0	1	0	0	0	1	0	0
MGLion2	0	0	0	0	0	0	0	0	1	0	0	0	0	0	0	0	0	1	0	0	0	0	0	3	0	1	0	0	1	0	0	0	0	1	1	1	0
MGPolarBear	0	0	0	0	0	0	0	0	0	0	0	0	0	0	0	0	0	0	0	0	0	0	0	0	0	0	0	0	0	0	0	0	0	0	0	0	0
MGBigHornSheepW	0	0	2	2	0	0	0	0	0	4	0	0	1	0	0	2	0	0	0	0	0	0	0	0	0	1	0	0	0	0	1	0	0	0	2	0	0
MGColobus	2	0	0	0	0	0	0	0	0	1	0	0	0	0	0	1	1	0	0	0	0	0	0	0	0	0	1	1	0	0	0	0	0	0	3	0	0
MGGazelle	0	0	0	4	0	0	3	0	0	2	0	0	0	0	0	2	5	0	0	0	0	0	0	0	0	0	0	0	0	0	0	0	0	0	2	0	0
MGGiraffe	1	0	0	2	0	0	2	0	0	3	1	0	0	0	0	1	3	0	2	0	0	0	0	0	0	0	0	0	0	0	0	0	0	0	8	0	0
MGKangaroo	0	0	0	0	0	0	0	0	0	0	0	0	0	0	0	0	1	0	0	0	0	0	0	0	0	0	0	0	0	0	0	0	0	0	0	0	0
MGOkapi	0	0	0	1	0	0	0	0	0	0	0	0	0	0	0	1	3	0	1	0	0	0	0	0	0	0	0	1	0	0	0	0	0	0	2	0	0
MGReindeer	48	29	7	33	14	0	38	2	16	24	37	0	1	0	0	20	30	8	38	0	0	6	0	10	0	11	3	21	50	0	6	1	3	8	111	11	1
MGSpringbok	0	0	0	0	0	0	1	0	0	0	1	0	0	0	0	1	3	0	0	0	0	0	0	0	0	0	0	0	0	0	0	0	0	0	2	0	0
MGUrial	0	0	0	0	0	0	0	0	1	0	0	0	0	0	0	1	0	0	0	0	0	0	0	0	0	0	0	0	0	0	0	0	0	0	2	0	0
MGWallaby	1	1	0	2	0	0	0	0	0	1	3	0	0	0	0	0	0	0	0	0	0	0	0	1	0	0	0	2	0	0	0	0	0	0	2	1	0
MGAfricanElephant	4	1	0	1	0	0	1	1	0	0	0	0	0	0	0	0	4	1	0	0	0	0	0	0	0	0	0	0	0	0	0	0	0	0	2	0	0
MGBeaverFilter	3	3	3	5	1	0	2	0	0	12	7	11	0	0	1	1	2	2	4	0	0	1	0	8	0	5	0	4	12	0	4	0	0	5	10	0	1
MGBlackRhino	1	0	3	4	0	0	2	0	0	3	0	0	0	0	0	0	3	0	3	0	0	0	0	1	0	0	0	0	0	0	0	0	0	0	6	0	0
MGCapybaraFiltered	0	0	0	0	0	0	0	0	0	0	0	0	0	0	0	0	0	0	0	0	0	0	0	0	0	0	0	0	0	0	0	0	0	0	0	0	0
MGGorilla	0	0	0	0	0	0	0	0	0	0	0	0	0	0	0	0	0	0	0	0	0	0	0	0	0	0	0	0	0	0	0	0	0	0	1	0	0
MGHyraxStl	7	0	0	0	0	0	4	0	0	1	2	0	0	0	0	0	0	0	1	0	0	0	0	0	0	1	0	3	1	0	0	0	0	0	7	0	0
MGLemur	1	2	0	8	0	0	0	0	0	1	2	3	0	0	0	2	1	1	6	0	0	0	0	1	0	1	0	1	4	0	0	0	0	0	9	1	1
MGOrangutan	0	0	0	0	0	0	0	0	0	0	0	0	0	0	0	0	0	0	0	0	0	0	0	0	0	0	0	0	0	0	0	0	0	0	0	0	0
MGPandaW5	1	0	0	1	0	0	0	0	0	0	1	0	0	0	0	1	0	0	0	0	0	1	0	0	0	1	0	0	0	0	0	0	0	0	1	1	0
MGRabbit	0	0	0	1	0	0	0	0	0	2	2	0	0	0	0	0	0	0	0	0	0	0	0	0	0	1	1	0	0	0	0	0	0	0	4	1	0
MGSaki	13	2	0	5	3	0	7	0	0	5	5	1	0	0	0	5	0	2	6	0	0	0	0	5	0	0	1	0	6	0	0	0	0	0	10	5	1
MGVWPig	1	2	0	0	0	0	2	0	0	2	4	1	0	0	0	1	1	0	2	0	0	1	0	2	0	1	0	2	6	0	1	0	0	2	6	1	0
MGZebra	0	0	0	0	0	0	1	0	0	0	1	0	0	0	0	2	1	0	0	0	0	0	0	0	0	0	0	1	0	0	0	0	0	0	3	0	0
MGArmadillo	1	0	0	0	0	0	0	0	0	0	0	0	0	0	0	1	0	0	0	0	0	0	0	0	0	1	0	2	0	0	0	0	0	0	1	0	0
MGBaboonSTL	0	0	0	0	0	0	0	0	0	2	0	0	0	0	0	0	1	1	0	0	0	0	0	1	0	0	0	0	0	0	0	0	0	0	0	0	0
MGBlackBear	0	0	0	6	0	0	0	0	0	0	1	0	0	0	0	1	0	0	0	0	0	0	0	0	0	1	0	0	0	0	0	0	0	0	0	0	0
MGBlackLemur	1	0	0	1	0	0	2	0	0	1	0	0	0	0	0	0	0	0	1	0	0	0	0	0	0	0	3	0	1	0	0	0	1	0	0	0	0
MGCallimicos	2	0	0	0	0	0	1	0	0	1	0	0	0	0	0	0	0	0	0	0	0	0	0	0	0	0	0	0	0	0	0	0	0	1	0	0	0
MGChimp1	0	0	0	1	0	0	1	0	0	0	0	0	0	0	0	0	2	0	0	0	0	0	0	0	0	0	0	0	0	0	0	0	0	0	3	1	0
MGSpecBear	0	1	0	0	0	0	0	0	0	1	0	0	0	0	0	0	0	0	0	0	0	0	0	0	0	0	0	0	0	0	0	0	0	0	0	0	0
MGSquirrelFiltered	2	0	0	0	0	0	1	0	0	2	0	0	0	0	0	1	0	3	0	0	0	0	0	1	0	0	0	3	0	0	0	0	0	0	3	0	0
