# Supplementary material for: Metagenomics reveals functional synergy and novel polysaccharide utilization loci in the Castor canadensis fecal microbiome
Source: ISME J. 2018 Jul 16;12(11):2757–69. doi: 10.1038/s41396-018-0215-9 (PMC6193987; doi:10.1038/s41396-018-0215-9)
Supplement: Supplementary file 16 — Table S8 [file 41396_2018_215_MOESM16_ESM.xlsx]

## Sheet: Sheet1
Supplementary Table 8. Activity of purified GH43 enzymes on aryl glycosides
Substrate	12_J03-18	12_H03-12	12_H03-13 WT	12_H03-13 E507A	12_H03-13 E209A
p-nitrophenyl β-D-xylopyranoside	NA	NA	NA	NA	NA
4-methylumbelliferyl β-D-xylopyranoside	NA	NA	NA	NA	NA
6-chloro-4-methylumbeliferyl β-D-xylopyranoside	Yes	NA	Yes	Yes	NA
p-nitrophenyl β-D-xylopyranoside	NA	NA	NA	NA	NA
p-nitrophenyl α-L-arabinofuranoside	NA	NA	NA	NA	NA
4-methylumbelliferyl α-L-arabinofuranoside	NA	NA	NA	NA	NA
NA = No Activity
